# Supplementary material for: GENECODIS: a web-based tool for finding significant concurrent annotations in gene lists
Source: Genome Biol. 2007 Jan 4;8(1):R3. doi: 10.1186/gb-2007-8-1-r3 (PMC1839127; doi:10.1186/gb-2007-8-1-r3)
Supplement: Additional data file 2 — A file containing the results obtained by GENECODIS in the analysis of the yeast and human gene sets. [file gb-2007-8-1-r3-S2.xls]

## Sheet: yeast genes
Annotation/s	# list	# reference	p-value	corrected p-value	Genes	Description
GO:0005777	23(224)	47(6194)	9.04553e-20	<0.0001	PEX13, ECI1, MDH3, PEX5, POX1, PEX14, TES1, PEX1, PXA2, FOX2, PEX11, PEX15, YOR084W, DCI1, POT1, CAT2, PEX6, SPS19, IDP3, PXA1, YPL112C, PEX18, FAA2	(CC)peroxisome
GO:0005777,GO:0006629	8(224)	8(6194)	2.24096e-11	<0.0001	ECI1, POX1, TES1, FOX2, DCI1, POT1, IDP3, FAA2	(CC)peroxisome | (BP)lipid metabolism
GO:0005777,GO:0006996	10(224)	27(6194)	7.10464e-08	<0.0001	PEX13, PEX5, PEX14, PEX1, PEX11, PEX15, YOR084W, PEX6, YPL112C, PEX18	(CC)peroxisome | (BP)organelle organization and biogenesis
GO:0006091	15(224)	84(6194)	1.64711e-06	<0.0001	CIT2, ATP14, YDL085W, MDH3, ATP17, ATP3, ATP7, GLG1, MDH2, CYT1, RKI1, MLS1, IDP3, ATP4, ICL1	(BP)generation of precursor metabolites and energy
GO:0005975	13(224)	94(6194)	0.000124037	0.0003	CIT2, MDH3, ARA1, AMS1, PCL10, INO1, MDH2, RKI1, GUT2, CAT8, MLS1, IDP3, ICL1	(BP)carbohydrate metabolism
GO:0006629	16(224)	133(6194)	0.000116097	0.0005	ECI1, IPT1, EHT1, POX1, TES1, YKR003W, FOX2, YKR067W, CRC1, DCI1, POT1, HMG1, ERG6, IDP3, YPL110C, FAA2	(BP)lipid metabolism
GO:0005739,GO:0005777	4(224)	5(6194)	2.38e-05	0.0006	TES1, CAT2, IDP3, FAA2	(CC)mitochondrion | (CC)peroxisome
GO:0005739,GO:0006091	8(224)	31(6194)	3.27964e-05	0.0006	CIT2, ATP14, YDL085W, ATP17, ATP3, ATP7, IDP3, ATP4	(CC)mitochondrion | (BP)generation of precursor metabolites and energy
GO:0005739,GO:0005777,GO:0006629	3(224)	3(6194)	4.59173e-05	0.0017	TES1, IDP3, FAA2	(CC)mitochondrion | (CC)peroxisome | (BP)lipid metabolism
GO:0005739,GO:0005740,GO:0006091,GO:0016020	5(224)	19(6194)	0.00094389	0.0037	ATP14, ATP17, ATP3, ATP7, ATP4	(CC)mitochondrion | (CC)mitochondrial membrane | (BP)generation of precursor metabolites and energy | (CC)membrane
GO:0005740,GO:0006091	6(224)	21(6194)	0.000161772	0.004	ATP14, ATP17, ATP3, ATP7, CYT1, ATP4	(CC)mitochondrial membrane | (BP)generation of precursor metabolites and energy
GO:0005739,GO:0006629	6(224)	21(6194)	0.000161772	0.0086	EHT1, TES1, CRC1, ERG6, IDP3, FAA2	(CC)mitochondrion | (BP)lipid metabolism
GO:0005975,GO:0006091	7(224)	38(6194)	0.000905937	0.0387	CIT2, MDH3, MDH2, RKI1, MLS1, IDP3, ICL1	(BP)carbohydrate metabolism | (BP)generation of precursor metabolites and energy
GO:0005739,GO:0005975	3(224)	6(6194)	0.00147082	0.0982	CIT2, GUT2, IDP3	(CC)mitochondrion | (BP)carbohydrate metabolism
GO:0006996	16(224)	218(6194)	0.0191046	0.1208	DNM1, PEX13, RPN4, PEX5, PEX14, YJL112W, PEX1, PEX11, PEX15, YOL027C, YOR084W, PIP2, PEX6, PBI2, YPL112C, PEX18	(BP)organelle organization and biogenesis
GO:0006519	11(224)	128(6194)	0.0179854	0.1639	YFL030W, CAR2, GDH3, LYS14, YDR380W, ARG1, LYS12, LYS1, LYS9, ICL2, ARO9	(BP)amino acid and derivative metabolism
GO:0005739	48(224)	877(6194)	0.0247901	0.1988	CIT2, YFL030W, YFR011C, ATP14, YLR454W, GDH3, YAT1, YDL085W, YDR036C, CTA1, ATP17, PSP1, QCR7, YBL095W, ATP3, YBR047W, EHT1, MRF1, YGR086C, TIF4631, YGR243W, TES1, YJR098C, CAF17, YKL187C, ATP7, YKR027W, YKR064W, YOL027C, YOR086C, CRC1, MSB1, GDS1, GUT2, LYS12, CAT2, ERG6, YMR031C, YTA12, PPA2, YNL144C, IDP3, YPL099C, ATP4, ICL2, SMF2, YHR080C, FAA2	(CC)mitochondrion
GO:0005739,GO:0005740,GO:0016020	6(224)	50(6194)	0.0178235	0.2888	ATP14, ATP17, QCR7, ATP3, ATP7, ATP4	(CC)mitochondrion | (CC)mitochondrial membrane | (CC)membrane
GO:0005740	13(224)	186(6194)	0.0457294	0.332	DNM1, ATP14, ATP17, QCR7, PET9, ATP3, YJL112W, SFC1, CYT2, ATP7, CYT1, ATP4, AFG3	(CC)mitochondrial membrane
GO:0006766	5(224)	52(6194)	0.0648894	0.3933	YLR285W, YAT1, RIB1, CAT2, SNO1	(BP)vitamin metabolism
GO:0005737,GO:0005975,GO:0006091	4(224)	32(6194)	0.0434238	0.4768	MDH2, RKI1, MLS1, IDP3	(CC)cytoplasm | (BP)carbohydrate metabolism | (BP)generation of precursor metabolites and energy
GO:0005739,GO:0006519	4(224)	29(6194)	0.0295575	0.6991	YFL030W, GDH3, LYS12, ICL2	(CC)mitochondrion | (BP)amino acid and derivative metabolism
GO:0005739,GO:0016192	3(224)	20(6194)	0.0484173	0.7414	YDR036C, YGR086C, YKR027W	(CC)mitochondrion | (BP)vesicle-mediated transport
GO:0005737,GO:0005739	9(224)	116(6194)	0.0533195	0.8639	YFR011C, PSP1, YGR086C, YJR098C, YKR064W, GDS1, YMR031C, YTA12, IDP3	(CC)cytoplasm | (CC)mitochondrion
GO:0005737,GO:0005975	6(224)	64(6194)	0.0506901	0.9199	ARA1, INO1, MDH2, RKI1, MLS1, IDP3	(CC)cytoplasm | (BP)carbohydrate metabolism
GO:0005737,GO:0007165	4(224)	36(6194)	0.0585307	0.9226	CMK1, RDI1, SIP2, PDE2	(CC)cytoplasm | (BP)signal transduction
GO:0005634,GO:0006519	4(224)	34(6194)	0.0506942	0.9252	CAR2, GDH3, LYS14, ARO9	(CC)nucleus | (BP)amino acid and derivative metabolism
GO:0045333	6(224)	78(6194)	0.106653	0.9345	QCR7, PET9, YJR120W, YKR046C, GDS1, PPA2	(BP)cellular respiration
GO:0005737,GO:0006519	6(224)	80(6194)	0.114543	0.9392	CAR2, YDR380W, ARG1, LYS1, LYS9, ARO9	(CC)cytoplasm | (BP)amino acid and derivative metabolism
GO:0005737,GO:0006766	3(224)	24(6194)	0.0796326	0.9795	YLR285W, RIB1, SNO1	(CC)cytoplasm | (BP)vitamin metabolism
GO:0005737	68(224)	1741(6194)	0.768887	0.9863	YFR011C, CMK1, SAP155, ACS2, YLR285W, YLR287C, ECM30, CAR2, YAL053W, YDL219W, NRP1, RDI1, YDL110C, YDR214W, YDR223W, YDR247W, YDR380W, PSP1, RIB1, ZTA1, REG2, PTC4, ARA1, SIP2, YGL101W, SDS23, YGR086C, YGR130C, YGR250C, YJL217W, INO1, YJL084C, YJR098C, YKR046C, YKR064W, YKR067W, ECM4, MDH2, YOL087C, ARG1, RKI1, YOR138C, GDS1, PDE2, MRS6, YIL064W, YIL057C, LYS1, YMR031C, YTA12, SNO1, YPK2, RIM11, …	(CC)cytoplasm
GO:0016192	4(224)	236(6194)	0.990551	0.9864	NYV1, YDR036C, YGR086C, YKR027W	(BP)vesicle-mediated transport
GO:0005634,GO:0006464	4(224)	131(6194)	0.802596	0.9875	YOR138C, CDC5, YPK2, YPR023C	(CC)nucleus | (BP)protein modification
GO:0005634,GO:0006350	10(224)	241(6194)	0.55415	0.9906	ADR1, YDR223W, YAP6, HIR1, HAP4, GAL11, MCM1, YNL278W, YHR056C, GLN3	(CC)nucleus | (BP)transcription
GO:0019725	4(224)	51(6194)	0.164799	0.9915	YDR205W, PCA1, YOR087W, SKY1	(BP)cell homeostasis
GO:0005783	7(224)	302(6194)	0.972624	0.9918	ERF2, YDR205W, NPL4, YKR067W, ERG6, YPL207W, YPR003C	(CC)endoplasmic reticulum
GO:0006950	7(224)	205(6194)	0.757594	0.9922	YDR214W, PHO5, YGR086C, YKL054C, GPX1, WHI2, RIM11	(BP)response to stress
GO:0005886	5(224)	229(6194)	0.966188	0.9967	FRE1, SIP2, YOR273C, PHO84, PDR12	(CC)plasma membrane
GO:0005634,GO:0016020	3(224)	32(6194)	0.14886	0.997	YDR205W, NUP145, NUP192	(CC)nucleus | (CC)membrane
GO:0005739,GO:0045333	3(224)	55(6194)	0.395739	0.9973	QCR7, GDS1, PPA2	(CC)mitochondrion | (BP)cellular respiration
GO:0005618	3(224)	72(6194)	0.58298	0.9974	YPS1, CDA1, PHO5	(CC)cell wall
GO:0007047	4(224)	139(6194)	0.835426	0.9978	ECM30, ECM13, ECM4, MYO5	(BP)cell wall organization and biogenesis
GO:0005634,GO:0005737	17(224)	517(6194)	0.880884	0.9979	CAR2, YDL110C, YDR223W, RIB1, ZTA1, YGL101W, SDS23, YKR064W, RKI1, YOR138C, GDS1, PDE2, YPK2, YNL134C, YHR132W-A, ARO9, YER067W	(CC)nucleus | (CC)cytoplasm
GO:0016020	17(224)	370(6194)	0.371894	0.9991	NYV1, ERF2, ATP14, YDR205W, ATP17, PDR15, QCR7, ATP3, PCA1, AMS1, NUP145, NUP192, ATP7, MRS6, YPL156C, ATP4, YHR140W	(CC)membrane
GO:0005737,GO:0006629	3(224)	34(6194)	0.164891	0.9991	YKR067W, IDP3, YPL110C	(CC)cytoplasm | (BP)lipid metabolism
GO:0006412	3(224)	664(6194)	1	0.9994	YDL219W, MRF1, TIF4631	(BP)protein biosynthesis
GO:0005773	4(224)	132(6194)	0.805264	0.9998	NYV1, AMS1, YOR087W, YHR202W	(CC)vacuole
GO:0005886,GO:0006810	4(224)	111(6194)	0.687256	1	FRE1, YOR273C, PHO84, PDR12	(CC)plasma membrane | (BP)transport
GO:0006464	11(224)	350(6194)	0.872392	1	KNS1, YPS1, ERF2, YDR247W, CYT2, YOR138C, CDC5, YTA12, YPK2, YPR023C, AFG3	(BP)protein modification
GO:0005634,GO:0005739	3(224)	71(6194)	0.576739	1	GDH3, YKR064W, GDS1	(CC)nucleus | (CC)mitochondrion
GO:0005737,GO:0006950	3(224)	88(6194)	0.707836	1	YDR214W, YGR086C, RIM11	(CC)cytoplasm | (BP)response to stress
GO:0030435	3(224)	65(6194)	0.514652	1	CDA1, SPS18, SPS19	(BP)sporulation
GO:0005634	39(224)	1493(6194)	0.999917	1	SEN1, CAR2, GDH3, YDL110C, LYS14, SNF11, YDR205W, ADR1, YDR223W, YAP6, RIB1, HIR1, ZTA1, YGL101W, NUP145, SDS23, NUP192, LSM8, HAP4, YKL054C, YKR064W, GAL11, RKI1, YOR138C, GDS1, PDE2, PIP2, CDC5, MCM1, YPK2, CAT8, YNL278W, YNL134C, YPR023C, YHR056C, YHR132W-A, ARO9, GLN3, YER067W	(CC)nucleus
GO:0006810	13(224)	496(6194)	0.978584	1	FRE1, PDR15, PEP1, SFC1, PXA2, YKR027W, ENB1, YOR273C, MRS6, PHO84, PXA1, PDR12, SMF2	(BP)transport
GO:0005737,GO:0006464	4(224)	92(6194)	0.537469	1	YDR247W, YOR138C, YTA12, YPK2	(CC)cytoplasm | (BP)protein modification
GO:0006350	11(224)	298(6194)	0.704693	1	ADR1, YDR223W, YAP6, HIR1, REG2, HAP4, GAL11, MCM1, YNL278W, YHR056C, GLN3	(BP)transcription
GO:0016070	3(224)	346(6194)	0.999964	1	SEN1, LSM8, RPR2	(BP)RNA metabolism

## Sheet: human genes
Annotation/s	# list	# reference	p-value	corrected p-value	Genes	Description
GO:0007049	13(81)	352(33024)	2.35676e-08	<0.0001	1033, 10388, 4751, 4771, 5378, 5884, 6790, 6847, 699, 701, 891, 9133, 983	(BP)cell cycle
GO:0007067	8(81)	97(33024)	3.46493e-08	<0.0001	11004, 23397, 6790, 699, 701, 891, 9133, 983	(BP)mitosis
GO:0051301	9(81)	139(33024)	3.65562e-08	<0.0001	10388, 23397, 4751, 6847, 699, 701, 891, 9133, 983	(BP)cell division
GO:0007049,GO:0051301	8(81)	123(33024)	2.10936e-07	<0.0001	10388, 4751, 6847, 699, 701, 891, 9133, 983	(BP)cell cycle | (BP)cell division
GO:0006468,GO:0007049,GO:0007067,IPR000719,IPR008271,IPR011009	4(81)	15(33024)	1.00477e-06	<0.0001	6790, 699, 701, 983	(BP)protein amino acid phosphorylation | (BP)cell cycle | (BP)mitosis | (InterPro)Protein kinase | (InterPro)Serine/threonine protein kinase, active site | (InterPro)Protein kinase-like
GO:0006468,GO:0007049,GO:0051301,IPR000719,IPR008271,IPR011009	4(81)	21(33024)	3.85193e-06	<0.0001	4751, 699, 701, 983	(BP)protein amino acid phosphorylation | (BP)cell cycle | (BP)cell division | (InterPro)Protein kinase | (InterPro)Serine/threonine protein kinase, active site | (InterPro)Protein kinase-like
GO:0006468,GO:0007049,IPR000719,IPR008271,IPR011009	5(81)	42(33024)	2.47225e-06	0.0001	4751, 6790, 699, 701, 983	(BP)protein amino acid phosphorylation | (BP)cell cycle | (InterPro)Protein kinase | (InterPro)Serine/threonine protein kinase, active site | (InterPro)Protein kinase-like
GO:0007049,GO:0007067	6(81)	74(33024)	2.10246e-06	0.0013	6790, 699, 701, 891, 9133, 983	(BP)cell cycle | (BP)mitosis
GO:0007067,GO:0051301	6(81)	74(33024)	2.10246e-06	0.0016	23397, 699, 701, 891, 9133, 983	(BP)mitosis | (BP)cell division
GO:0006468,GO:0007049,GO:0007067,GO:0051301,IPR000719,IPR008271,IPR011009	3(81)	13(33024)	3.9863e-05	0.0027	699, 701, 983	(BP)protein amino acid phosphorylation | (BP)cell cycle | (BP)mitosis | (BP)cell division | (InterPro)Protein kinase | (InterPro)Serine/threonine protein kinase, active site | (InterPro)Protein kinase-like
GO:0007283	6(81)	126(33024)	4.45185e-05	0.0039	10693, 11077, 116832, 1539, 1618, 6847	(BP)spermatogenesis
GO:0006468,IPR000719,IPR008271	9(81)	297(33024)	1.9369e-05	0.0043	2868, 4751, 5261, 673, 6790, 699, 701, 7272, 983	(BP)protein amino acid phosphorylation | (InterPro)Protein kinase | (InterPro)Serine/threonine protein kinase, active site
GO:0007049,GO:0007126,GO:0051301	3(81)	9(33024)	1.3401e-05	0.0094	10388, 4751, 6847	(BP)cell cycle | (BP)meiosis | (BP)cell division
GO:0007049,GO:0007067,GO:0051301	5(81)	69(33024)	2.69849e-05	0.0119	699, 701, 891, 9133, 983	(BP)cell cycle | (BP)mitosis | (BP)cell division
GO:0048015	3(81)	16(33024)	7.35491e-05	0.0159	5984, 6790, 701	(BP)phosphoinositide-mediated signaling
GO:0007067,GO:0008283	3(81)	14(33024)	4.96168e-05	0.0161	11004, 699, 701	(BP)mitosis | (BP)cell proliferation
GO:0006468,GO:0007049,IPR000719,IPR002290,IPR008271,IPR011009	3(81)	29(33024)	0.00043987	0.0234	4751, 6790, 983	(BP)protein amino acid phosphorylation | (BP)cell cycle | (InterPro)Protein kinase | (InterPro)Serine/threonine protein kinase | (InterPro)Serine/threonine protein kinase, active site | (InterPro)Protein kinase-like
GO:0006468	10(81)	493(33024)	0.000189095	0.0309	2868, 4751, 5261, 5576, 673, 6790, 699, 701, 7272, 983	(BP)protein amino acid phosphorylation
GO:0000074,GO:0007049,GO:0007067,GO:0051301	3(81)	14(33024)	4.96168e-05	0.0357	891, 9133, 983	(BP)regulation of cell cycle | (BP)cell cycle | (BP)mitosis | (BP)cell division
GO:0006468,IPR000719,IPR008271,IPR011009	8(81)	287(33024)	0.000102553	0.0431	2868, 4751, 5261, 6790, 699, 701, 7272, 983	(BP)protein amino acid phosphorylation | (InterPro)Protein kinase | (InterPro)Serine/threonine protein kinase, active site | (InterPro)Protein kinase-like
GO:0006468,IPR000719,IPR002290,IPR008271,IPR011009	6(81)	202(33024)	0.000564282	0.0655	2868, 4751, 5261, 6790, 7272, 983	(BP)protein amino acid phosphorylation | (InterPro)Protein kinase | (InterPro)Serine/threonine protein kinase | (InterPro)Serine/threonine protein kinase, active site | (InterPro)Protein kinase-like
GO:0000074,IPR011009	3(81)	34(33024)	0.000691221	0.0999	2475, 7272, 983	(BP)regulation of cell cycle | (InterPro)Protein kinase-like
IPR011009	9(81)	503(33024)	0.000982017	0.127	2475, 2868, 4751, 5261, 6790, 699, 701, 7272, 983	(InterPro)Protein kinase-like
GO:0000074	5(81)	220(33024)	0.00518428	0.344	2475, 7272, 891, 9133, 983	(BP)regulation of cell cycle
IPR003593	3(81)	112(33024)	0.0193271	0.6653	10058, 5884, 5984	(InterPro)AAA ATPase
IPR011990	3(81)	184(33024)	0.0665348	0.7551	2475, 7272, 8218	(InterPro)Tetratricopeptide-like helical
GO:0006281	3(81)	136(33024)	0.031698	0.8246	11073, 5884, 5984	(BP)DNA repair
GO:0005975	3(81)	217(33024)	0.097387	0.9373	2710, 2712, 5261	(BP)carbohydrate metabolism
GO:0006366	3(81)	180(33024)	0.0632554	0.9408	11077, 6660, 7110	(BP)transcription from RNA polymerase II promoter
GO:0006350,GO:0006355	6(81)	992(33024)	0.386405	0.9929	10214, 2146, 6660, 6757, 7110, 7718	(BP)transcription | (BP)regulation of transcription, DNA-dependent
GO:0030154	3(81)	258(33024)	0.142493	0.9966	1539, 1618, 4291	(BP)cell differentiation
GO:0007242	3(81)	346(33024)	0.254881	0.9979	30837, 5576, 673	(BP)intracellular signaling cascade
GO:0007165	6(81)	1516(33024)	0.789798	0.9993	2475, 2868, 3416, 5576, 64582, 8500	(BP)signal transduction
GO:0006810	3(81)	453(33024)	0.402065	0.9997	10058, 55916, 9631	(BP)transport
GO:0006355	10(81)	1623(33024)	0.302915	1	10214, 2146, 23774, 5378, 6660, 6757, 7091, 7110, 7718, 8028	(BP)regulation of transcription, DNA-dependent
