# Supplementary material for: GENECODIS: a web-based tool for finding significant concurrent annotations in gene lists
Source: Genome Biol. 2007 Jan 4;8(1):R3. doi: 10.1186/gb-2007-8-1-r3 (PMC1839127; doi:10.1186/gb-2007-8-1-r3)
Supplement: Additional data file 3 — A compressed file containing a description of a comparative analysis of the results provided by GENECODIS and other related tools. [file gb-2007-8-1-r3-S3.zip]

Archive with 5 entries (4 files):
- Additional_file3/additionalFile3.pdf
- Additional_file3/TestData.xls
- Additional_file3/Yeast_DAVIDResults.xls
- Additional_file3/Yeast_GeneMergeResults.xls
- Additional_file3/
