# Supplementary material for: GENECODIS: a web-based tool for finding significant concurrent annotations in gene lists
Source: Genome Biol. 2007 Jan 4;8(1):R3. doi: 10.1186/gb-2007-8-1-r3 (PMC1839127; doi:10.1186/gb-2007-8-1-r3)
Supplement: Additional data file 3 — A compressed file containing a description of a comparative analysis of the results provided by GENECODIS and other related tools. [file gb-2007-8-1-r3-S3.zip › Additional_file3/TestData.xls]

## Sheet: testOrganism
Gene1	GO1:BP	GO2:CC
Gene2	GO1:BP	GO2:CC
Gene3	GO1:BP	GO2:CC
Gene4	GO1:BP	GO2:CC
Gene5	GO1:BP	GO2:CC
Gene6	GO1:BP	GO2:CC
Gene7	GO1:BP	GO2:CC
Gene8	GO1:BP	GO2:CC
Gene9	GO1:BP	GO2:CC
Gene10	GO1:BP	GO2:CC
Gene401	GO1:X	GO2:CC
Gene402	GO1:X	GO2:CC
Gene403	GO1:X	GO2:CC
Gene404	GO1:X	GO2:CC
Gene405	GO1:X	GO2:CC
Gene406	GO1:X	GO2:CC
Gene407	GO1:X	GO2:CC
Gene408	GO1:X	GO2:CC
Gene409	GO1:X	GO2:CC
Gene410	GO1:X	GO2:CC
Gene411	GO1:X	GO2:CC
Gene412	GO1:X	GO2:CC
Gene413	GO1:X	GO2:CC
Gene414	GO1:X	GO2:CC
Gene415	GO1:X	GO2:CC
Gene416	GO1:X	GO2:CC
Gene417	GO1:X	GO2:CC
Gene418	GO1:X	GO2:CC
Gene419	GO1:X	GO2:CC
Gene420	GO1:X	GO2:CC
Gene421	GO1:X	GO2:CC
Gene422	GO1:X	GO2:CC
Gene423	GO1:X	GO2:CC
Gene424	GO1:X	GO2:CC
Gene425	GO1:X	GO2:CC
Gene426	GO1:X	GO2:CC
Gene427	GO1:X	GO2:CC
Gene428	GO1:X	GO2:CC
Gene429	GO1:X	GO2:CC
Gene430	GO1:X	GO2:CC
Gene431	GO1:X	GO2:CC
Gene432	GO1:X	GO2:CC
Gene433	GO1:X	GO2:CC
Gene434	GO1:X	GO2:CC
Gene435	GO1:X	GO2:CC
Gene436	GO1:X	GO2:CC
Gene437	GO1:X	GO2:CC
Gene438	GO1:X	GO2:CC
Gene439	GO1:X	GO2:CC
Gene440	GO1:X	GO2:CC
Gene441	GO1:X	GO2:CC
Gene442	GO1:X	GO2:CC
Gene443	GO1:X	GO2:CC
Gene444	GO1:X	GO2:CC
Gene445	GO1:X	GO2:CC
Gene446	GO1:X	GO2:CC
Gene447	GO1:X	GO2:CC
Gene448	GO1:X	GO2:CC
Gene449	GO1:X	GO2:CC
Gene450	GO1:X	GO2:CC
Gene451	GO1:X	GO2:CC
Gene452	GO1:X	GO2:CC
Gene453	GO1:X	GO2:CC
Gene454	GO1:X	GO2:CC
Gene455	GO1:X	GO2:CC
Gene456	GO1:X	GO2:CC
Gene457	GO1:X	GO2:CC
Gene458	GO1:X	GO2:CC
Gene459	GO1:X	GO2:CC
Gene460	GO1:X	GO2:CC
Gene461	GO1:X	GO2:CC
Gene462	GO1:X	GO2:CC
Gene463	GO1:X	GO2:CC
Gene464	GO1:X	GO2:CC
Gene465	GO1:X	GO2:CC
Gene466	GO1:X	GO2:CC
Gene467	GO1:X	GO2:CC
Gene468	GO1:X	GO2:CC
Gene469	GO1:X	GO2:CC
Gene470	GO1:X	GO2:CC
Gene471	GO1:X	GO2:CC
Gene472	GO1:X	GO2:CC
Gene473	GO1:X	GO2:CC
Gene474	GO1:X	GO2:CC
Gene475	GO1:X	GO2:CC
Gene476	GO1:X	GO2:CC
Gene477	GO1:X	GO2:CC
Gene478	GO1:X	GO2:CC
Gene479	GO1:X	GO2:CC
Gene480	GO1:X	GO2:CC
Gene481	GO1:X	GO2:CC
Gene482	GO1:X	GO2:CC
Gene483	GO1:X	GO2:CC
Gene484	GO1:X	GO2:CC
Gene485	GO1:X	GO2:CC
Gene486	GO1:X	GO2:CC
Gene487	GO1:X	GO2:CC
Gene488	GO1:X	GO2:CC
Gene489	GO1:X	GO2:CC
Gene490	GO1:X	GO2:CC
Gene491	GO1:X	GO2:CC
Gene492	GO1:X	GO2:CC
Gene493	GO1:X	GO2:CC
Gene494	GO1:X	GO2:CC
Gene495	GO1:X	GO2:CC
Gene496	GO1:X	GO2:CC
Gene497	GO1:X	GO2:CC
Gene498	GO1:X	GO2:CC
Gene499	GO1:X	GO2:CC
Gene500	GO1:X	GO2:CC
Gene501	GO1:X	GO2:CC
Gene502	GO1:X	GO2:CC
Gene503	GO1:X	GO2:CC
Gene504	GO1:X	GO2:CC
Gene505	GO1:X	GO2:CC
Gene506	GO1:X	GO2:CC
Gene507	GO1:X	GO2:CC
Gene508	GO1:X	GO2:CC
Gene509	GO1:X	GO2:CC
Gene510	GO1:X	GO2:CC
Gene511	GO1:X	GO2:CC
Gene512	GO1:X	GO2:CC
Gene513	GO1:X	GO2:CC
Gene514	GO1:X	GO2:CC
Gene515	GO1:X	GO2:CC
Gene516	GO1:X	GO2:CC
Gene517	GO1:X	GO2:CC
Gene518	GO1:X	GO2:CC
Gene519	GO1:X	GO2:CC
Gene520	GO1:X	GO2:CC
Gene521	GO1:X	GO2:CC
Gene522	GO1:X	GO2:CC
Gene523	GO1:X	GO2:CC
Gene524	GO1:X	GO2:CC
Gene525	GO1:X	GO2:CC
Gene526	GO1:X	GO2:CC
Gene527	GO1:X	GO2:CC
Gene528	GO1:X	GO2:CC
Gene529	GO1:X	GO2:CC
Gene530	GO1:X	GO2:CC
Gene531	GO1:X	GO2:CC
Gene532	GO1:X	GO2:CC
Gene533	GO1:X	GO2:CC
Gene534	GO1:X	GO2:CC
Gene535	GO1:X	GO2:CC
Gene536	GO1:X	GO2:CC
Gene537	GO1:X	GO2:CC
Gene538	GO1:X	GO2:CC
Gene539	GO1:X	GO2:CC
Gene540	GO1:X	GO2:CC
Gene541	GO1:X	GO2:X
Gene542	GO1:X	GO2:X
Gene543	GO1:X	GO2:X
Gene544	GO1:X	GO2:X
Gene545	GO1:X	GO2:X
Gene546	GO1:X	GO2:X
Gene547	GO1:X	GO2:X
Gene11	GO1:BP	GO2:X
Gene12	GO1:BP	GO2:X
Gene13	GO1:BP	GO2:X
Gene14	GO1:BP	GO2:X
Gene15	GO1:BP	GO2:X
Gene16	GO1:BP	GO2:X
Gene17	GO1:BP	GO2:X
Gene18	GO1:BP	GO2:X
Gene19	GO1:BP	GO2:X
Gene20	GO1:BP	GO2:X
Gene21	GO1:BP	GO2:X
Gene22	GO1:BP	GO2:X
Gene23	GO1:BP	GO2:X
Gene24	GO1:BP	GO2:X
Gene25	GO1:BP	GO2:X
Gene26	GO1:BP	GO2:X
Gene27	GO1:BP	GO2:X
Gene28	GO1:BP	GO2:X
Gene29	GO1:BP	GO2:X
Gene30	GO1:BP	GO2:X
Gene31	GO1:BP	GO2:X
Gene32	GO1:BP	GO2:X
Gene33	GO1:BP	GO2:X
Gene34	GO1:BP	GO2:X
Gene35	GO1:BP	GO2:X
Gene36	GO1:BP	GO2:X
Gene37	GO1:BP	GO2:X
Gene38	GO1:BP	GO2:X
Gene39	GO1:BP	GO2:X
Gene40	GO1:BP	GO2:X
Gene41	GO1:BP	GO2:X
Gene42	GO1:BP	GO2:X
Gene43	GO1:BP	GO2:X
Gene44	GO1:BP	GO2:X
Gene45	GO1:BP	GO2:X
Gene46	GO1:BP	GO2:X
Gene47	GO1:BP	GO2:X
Gene48	GO1:BP	GO2:X
Gene49	GO1:BP	GO2:X
Gene50	GO1:BP	GO2:X
Gene51	GO1:BP	GO2:X
Gene52	GO1:BP	GO2:X
Gene53	GO1:BP	GO2:X
Gene54	GO1:BP	GO2:X
Gene55	GO1:BP	GO2:X
Gene56	GO1:BP	GO2:X
Gene57	GO1:BP	GO2:X
Gene58	GO1:BP	GO2:X
Gene59	GO1:BP	GO2:X
Gene60	GO1:BP	GO2:X
Gene61	GO1:BP	GO2:X
Gene62	GO1:BP	GO2:X
Gene63	GO1:BP	GO2:X
Gene64	GO1:BP	GO2:X
Gene65	GO1:BP	GO2:X
Gene66	GO1:BP	GO2:X
Gene67	GO1:BP	GO2:X
Gene68	GO1:BP	GO2:X
Gene69	GO1:BP	GO2:X
Gene70	GO1:BP	GO2:X
Gene71	GO1:BP	GO2:X
Gene72	GO1:BP	GO2:X
Gene73	GO1:BP	GO2:X
Gene74	GO1:BP	GO2:X
Gene75	GO1:BP	GO2:X
Gene76	GO1:BP	GO2:X
Gene77	GO1:BP	GO2:X
Gene78	GO1:BP	GO2:X
Gene79	GO1:BP	GO2:X
Gene80	GO1:BP	GO2:X
Gene81	GO1:BP	GO2:X
Gene82	GO1:BP	GO2:X
Gene83	GO1:BP	GO2:X
Gene84	GO1:BP	GO2:X
Gene85	GO1:BP	GO2:X
Gene86	GO1:BP	GO2:X
Gene87	GO1:BP	GO2:X
Gene88	GO1:BP	GO2:X
Gene89	GO1:BP	GO2:X
Gene90	GO1:BP	GO2:X
Gene91	GO1:BP	GO2:X
Gene92	GO1:BP	GO2:X
Gene93	GO1:BP	GO2:X
Gene94	GO1:BP	GO2:X
Gene95	GO1:BP	GO2:X
Gene96	GO1:BP	GO2:X
Gene97	GO1:BP	GO2:X
Gene98	GO1:BP	GO2:X
Gene99	GO1:BP	GO2:X
Gene100	GO1:BP	GO2:X
Gene101	GO1:BP	GO2:X
Gene102	GO1:BP	GO2:X
Gene103	GO1:BP	GO2:X
Gene104	GO1:BP	GO2:X
Gene105	GO1:BP	GO2:X
Gene106	GO1:BP	GO2:X
Gene107	GO1:BP	GO2:X
Gene108	GO1:BP	GO2:X
Gene109	GO1:BP	GO2:X
Gene110	GO1:BP	GO2:X
Gene111	GO1:BP	GO2:X
Gene112	GO1:BP	GO2:X
Gene113	GO1:BP	GO2:X
Gene114	GO1:BP	GO2:X
Gene115	GO1:BP	GO2:X
Gene116	GO1:BP	GO2:X
Gene117	GO1:BP	GO2:X
Gene118	GO1:BP	GO2:X
Gene119	GO1:BP	GO2:X
Gene120	GO1:BP	GO2:X
Gene121	GO1:BP	GO2:X
Gene122	GO1:BP	GO2:X
Gene123	GO1:BP	GO2:X
Gene124	GO1:BP	GO2:X
Gene125	GO1:BP	GO2:X
Gene126	GO1:BP	GO2:X
Gene127	GO1:BP	GO2:X
Gene128	GO1:BP	GO2:X
Gene129	GO1:BP	GO2:X
Gene130	GO1:BP	GO2:X
Gene131	GO1:BP	GO2:X
Gene132	GO1:BP	GO2:X
Gene133	GO1:BP	GO2:X
Gene134	GO1:BP	GO2:X
Gene135	GO1:BP	GO2:X
Gene136	GO1:BP	GO2:X
Gene137	GO1:BP	GO2:X
Gene138	GO1:BP	GO2:X
Gene139	GO1:BP	GO2:X
Gene140	GO1:BP	GO2:X
Gene141	GO1:BP	GO2:X
Gene142	GO1:BP	GO2:X
Gene143	GO1:BP	GO2:X
Gene144	GO1:BP	GO2:X
Gene145	GO1:BP	GO2:X
Gene146	GO1:BP	GO2:X
Gene147	GO1:BP	GO2:X
Gene148	GO1:BP	GO2:X
Gene149	GO1:BP	GO2:X
Gene150	GO1:BP	GO2:X
Gene151	GO1:BP	GO2:X
Gene152	GO1:BP	GO2:X
Gene153	GO1:BP	GO2:X
Gene154	GO1:BP	GO2:X
Gene155	GO1:BP	GO2:X
Gene156	GO1:BP	GO2:X
Gene157	GO1:BP	GO2:X
Gene158	GO1:BP	GO2:X
Gene159	GO1:BP	GO2:X
Gene160	GO1:BP	GO2:X
Gene161	GO1:BP	GO2:X
Gene162	GO1:BP	GO2:X
Gene163	GO1:BP	GO2:X
Gene164	GO1:BP	GO2:X
Gene165	GO1:BP	GO2:X
Gene166	GO1:BP	GO2:X
Gene167	GO1:BP	GO2:X
Gene168	GO1:BP	GO2:X
Gene169	GO1:BP	GO2:X
Gene170	GO1:BP	GO2:X
Gene171	GO1:BP	GO2:X
Gene172	GO1:BP	GO2:X
Gene173	GO1:BP	GO2:X
Gene174	GO1:BP	GO2:X
Gene175	GO1:BP	GO2:X
Gene176	GO1:BP	GO2:X
Gene177	GO1:BP	GO2:X
Gene178	GO1:BP	GO2:X
Gene179	GO1:BP	GO2:X
Gene180	GO1:BP	GO2:X
Gene181	GO1:BP	GO2:X
Gene182	GO1:BP	GO2:X
Gene183	GO1:BP	GO2:X
Gene184	GO1:BP	GO2:X
Gene185	GO1:BP	GO2:X
Gene186	GO1:BP	GO2:X
Gene187	GO1:BP	GO2:X
Gene188	GO1:BP	GO2:X
Gene189	GO1:BP	GO2:X
Gene190	GO1:BP	GO2:X
Gene191	GO1:BP	GO2:X
Gene192	GO1:BP	GO2:X
Gene193	GO1:BP	GO2:X
Gene194	GO1:BP	GO2:X
Gene195	GO1:BP	GO2:X
Gene196	GO1:BP	GO2:X
Gene197	GO1:BP	GO2:X
Gene198	GO1:BP	GO2:X
Gene199	GO1:BP	GO2:X
Gene200	GO1:BP	GO2:X
Gene201	GO1:BP	GO2:X
Gene202	GO1:BP	GO2:X
Gene203	GO1:BP	GO2:X
Gene204	GO1:BP	GO2:X
Gene205	GO1:BP	GO2:X
Gene206	GO1:BP	GO2:X
Gene207	GO1:BP	GO2:X
Gene208	GO1:BP	GO2:X
Gene209	GO1:BP	GO2:X
Gene210	GO1:BP	GO2:X
Gene211	GO1:BP	GO2:X
Gene212	GO1:BP	GO2:X
Gene213	GO1:BP	GO2:X
Gene214	GO1:BP	GO2:X
Gene215	GO1:BP	GO2:X
Gene216	GO1:BP	GO2:X
Gene217	GO1:BP	GO2:X
Gene218	GO1:BP	GO2:X
Gene219	GO1:BP	GO2:X
Gene220	GO1:BP	GO2:X
Gene221	GO1:BP	GO2:X
Gene222	GO1:BP	GO2:X
Gene223	GO1:BP	GO2:X
Gene224	GO1:BP	GO2:X
Gene225	GO1:BP	GO2:X
Gene226	GO1:BP	GO2:X
Gene227	GO1:BP	GO2:X
Gene228	GO1:BP	GO2:X
Gene229	GO1:BP	GO2:X
Gene230	GO1:BP	GO2:X
Gene231	GO1:BP	GO2:X
Gene232	GO1:BP	GO2:X
Gene233	GO1:BP	GO2:X
Gene234	GO1:BP	GO2:X
Gene235	GO1:BP	GO2:X
Gene236	GO1:BP	GO2:X
Gene237	GO1:BP	GO2:X
Gene238	GO1:BP	GO2:X
Gene239	GO1:BP	GO2:X
Gene240	GO1:BP	GO2:X
Gene241	GO1:BP	GO2:X
Gene242	GO1:BP	GO2:X
Gene243	GO1:BP	GO2:X
Gene244	GO1:BP	GO2:X
Gene245	GO1:BP	GO2:X
Gene246	GO1:BP	GO2:X
Gene247	GO1:BP	GO2:X
Gene248	GO1:BP	GO2:X
Gene249	GO1:BP	GO2:X
Gene250	GO1:BP	GO2:X
Gene251	GO1:BP	GO2:X
Gene252	GO1:BP	GO2:X
Gene253	GO1:BP	GO2:X
Gene254	GO1:BP	GO2:X
Gene255	GO1:BP	GO2:X
Gene256	GO1:BP	GO2:X
Gene257	GO1:BP	GO2:X
Gene258	GO1:BP	GO2:X
Gene259	GO1:BP	GO2:X
Gene260	GO1:BP	GO2:X
Gene261	GO1:BP	GO2:X
Gene262	GO1:BP	GO2:X
Gene263	GO1:BP	GO2:X
Gene264	GO1:BP	GO2:X
Gene265	GO1:BP	GO2:X
Gene266	GO1:BP	GO2:X
Gene267	GO1:BP	GO2:X
Gene268	GO1:BP	GO2:X
Gene269	GO1:BP	GO2:X
Gene270	GO1:BP	GO2:X
Gene271	GO1:BP	GO2:X
Gene272	GO1:BP	GO2:X
Gene273	GO1:BP	GO2:X
Gene274	GO1:BP	GO2:X
Gene275	GO1:BP	GO2:X
Gene276	GO1:BP	GO2:X
Gene277	GO1:BP	GO2:X
Gene278	GO1:BP	GO2:X
Gene279	GO1:BP	GO2:X
Gene280	GO1:BP	GO2:X
Gene281	GO1:BP	GO2:X
Gene282	GO1:BP	GO2:X
Gene283	GO1:BP	GO2:X
Gene284	GO1:BP	GO2:X
Gene285	GO1:BP	GO2:X
Gene286	GO1:BP	GO2:X
Gene287	GO1:BP	GO2:X
Gene288	GO1:BP	GO2:X
Gene289	GO1:BP	GO2:X
Gene290	GO1:BP	GO2:X
Gene291	GO1:BP	GO2:X
Gene292	GO1:BP	GO2:X
Gene293	GO1:BP	GO2:X
Gene294	GO1:BP	GO2:X
Gene295	GO1:BP	GO2:X
Gene296	GO1:BP	GO2:X
Gene297	GO1:BP	GO2:X
Gene298	GO1:BP	GO2:X
Gene299	GO1:BP	GO2:X
Gene300	GO1:BP	GO2:X
Gene301	GO1:BP	GO2:X
Gene302	GO1:BP	GO2:X
Gene303	GO1:BP	GO2:X
Gene304	GO1:BP	GO2:X
Gene305	GO1:BP	GO2:X
Gene306	GO1:BP	GO2:X
Gene307	GO1:BP	GO2:X
Gene308	GO1:BP	GO2:X
Gene309	GO1:BP	GO2:X
Gene310	GO1:BP	GO2:X
Gene311	GO1:BP	GO2:X
Gene312	GO1:BP	GO2:X
Gene313	GO1:BP	GO2:X
Gene314	GO1:BP	GO2:X
Gene315	GO1:BP	GO2:X
Gene316	GO1:BP	GO2:X
Gene317	GO1:BP	GO2:X
Gene318	GO1:BP	GO2:X
Gene319	GO1:BP	GO2:X
Gene320	GO1:BP	GO2:X
Gene321	GO1:BP	GO2:X
Gene322	GO1:BP	GO2:X
Gene323	GO1:BP	GO2:X
Gene324	GO1:BP	GO2:X
Gene325	GO1:BP	GO2:X
Gene326	GO1:BP	GO2:X
Gene327	GO1:BP	GO2:X
Gene328	GO1:BP	GO2:X
Gene329	GO1:BP	GO2:X
Gene330	GO1:BP	GO2:X
Gene331	GO1:BP	GO2:X
Gene332	GO1:BP	GO2:X
Gene333	GO1:BP	GO2:X
Gene334	GO1:BP	GO2:X
Gene335	GO1:BP	GO2:X
Gene336	GO1:BP	GO2:X
Gene337	GO1:BP	GO2:X
Gene338	GO1:BP	GO2:X
Gene339	GO1:BP	GO2:X
Gene340	GO1:BP	GO2:X
Gene341	GO1:BP	GO2:X
Gene342	GO1:BP	GO2:X
Gene343	GO1:BP	GO2:X
Gene344	GO1:BP	GO2:X
Gene345	GO1:BP	GO2:X
Gene346	GO1:BP	GO2:X
Gene347	GO1:BP	GO2:X
Gene348	GO1:BP	GO2:X
Gene349	GO1:BP	GO2:X
Gene350	GO1:BP	GO2:X
Gene351	GO1:BP	GO2:X
Gene352	GO1:BP	GO2:X
Gene353	GO1:BP	GO2:X
Gene354	GO1:BP	GO2:X
Gene355	GO1:BP	GO2:X
Gene356	GO1:BP	GO2:X
Gene357	GO1:BP	GO2:X
Gene358	GO1:BP	GO2:X
Gene359	GO1:BP	GO2:X
Gene360	GO1:BP	GO2:X
Gene361	GO1:BP	GO2:X
Gene362	GO1:BP	GO2:X
Gene363	GO1:BP	GO2:X
Gene364	GO1:BP	GO2:X
Gene365	GO1:BP	GO2:X
Gene366	GO1:BP	GO2:X
Gene367	GO1:BP	GO2:X
Gene368	GO1:BP	GO2:X
Gene369	GO1:BP	GO2:X
Gene370	GO1:BP	GO2:X
Gene371	GO1:BP	GO2:X
Gene372	GO1:BP	GO2:X
Gene373	GO1:BP	GO2:X
Gene374	GO1:BP	GO2:X
Gene375	GO1:BP	GO2:X
Gene376	GO1:BP	GO2:X
Gene377	GO1:BP	GO2:X
Gene378	GO1:BP	GO2:X
Gene379	GO1:BP	GO2:X
Gene380	GO1:BP	GO2:X
Gene381	GO1:BP	GO2:X
Gene382	GO1:BP	GO2:X
Gene383	GO1:BP	GO2:X
Gene384	GO1:BP	GO2:X
Gene385	GO1:BP	GO2:X
Gene386	GO1:BP	GO2:X
Gene387	GO1:BP	GO2:X
Gene388	GO1:BP	GO2:X
Gene389	GO1:BP	GO2:X
Gene390	GO1:BP	GO2:X
Gene391	GO1:BP	GO2:X
Gene392	GO1:BP	GO2:X
Gene393	GO1:BP	GO2:X
Gene394	GO1:BP	GO2:X
Gene395	GO1:BP	GO2:X
Gene396	GO1:BP	GO2:X
Gene397	GO1:BP	GO2:X
Gene398	GO1:BP	GO2:X
Gene399	GO1:BP	GO2:X
Gene400	GO1:BP	GO2:X
Gene548	GO1:X	GO2:X
Gene549	GO1:X	GO2:X
Gene550	GO1:X	GO2:X
Gene551	GO1:X	GO2:X
Gene552	GO1:X	GO2:X
Gene553	GO1:X	GO2:X
Gene554	GO1:X	GO2:X
Gene555	GO1:X	GO2:X
Gene556	GO1:X	GO2:X
Gene557	GO1:X	GO2:X
Gene558	GO1:X	GO2:X
Gene559	GO1:X	GO2:X
Gene560	GO1:X	GO2:X
Gene561	GO1:X	GO2:X
Gene562	GO1:X	GO2:X
Gene563	GO1:X	GO2:X
Gene564	GO1:X	GO2:X
Gene565	GO1:X	GO2:X
Gene566	GO1:X	GO2:X
Gene567	GO1:X	GO2:X
Gene568	GO1:X	GO2:X
Gene569	GO1:X	GO2:X
Gene570	GO1:X	GO2:X
Gene571	GO1:X	GO2:X
Gene572	GO1:X	GO2:X
Gene573	GO1:X	GO2:X
Gene574	GO1:X	GO2:X
Gene575	GO1:X	GO2:X
Gene576	GO1:X	GO2:X
Gene577	GO1:X	GO2:X
Gene578	GO1:X	GO2:X
Gene579	GO1:X	GO2:X
Gene580	GO1:X	GO2:X
Gene581	GO1:X	GO2:X
Gene582	GO1:X	GO2:X
Gene583	GO1:X	GO2:X
Gene584	GO1:X	GO2:X
Gene585	GO1:X	GO2:X
Gene586	GO1:X	GO2:X
Gene587	GO1:X	GO2:X
Gene588	GO1:X	GO2:X
Gene589	GO1:X	GO2:X
Gene590	GO1:X	GO2:X
Gene591	GO1:X	GO2:X
Gene592	GO1:X	GO2:X
Gene593	GO1:X	GO2:X
Gene594	GO1:X	GO2:X
Gene595	GO1:X	GO2:X
Gene596	GO1:X	GO2:X
Gene597	GO1:X	GO2:X
Gene598	GO1:X	GO2:X
Gene599	GO1:X	GO2:X
Gene600	GO1:X	GO2:X
Gene601	GO1:X	GO2:X
Gene602	GO1:X	GO2:X
Gene603	GO1:X	GO2:X
Gene604	GO1:X	GO2:X
Gene605	GO1:X	GO2:X
Gene606	GO1:X	GO2:X
Gene607	GO1:X	GO2:X
Gene608	GO1:X	GO2:X
Gene609	GO1:X	GO2:X
Gene610	GO1:X	GO2:X
Gene611	GO1:X	GO2:X
Gene612	GO1:X	GO2:X
Gene613	GO1:X	GO2:X
Gene614	GO1:X	GO2:X
Gene615	GO1:X	GO2:X
Gene616	GO1:X	GO2:X
Gene617	GO1:X	GO2:X
Gene618	GO1:X	GO2:X
Gene619	GO1:X	GO2:X
Gene620	GO1:X	GO2:X
Gene621	GO1:X	GO2:X
Gene622	GO1:X	GO2:X
Gene623	GO1:X	GO2:X
Gene624	GO1:X	GO2:X
Gene625	GO1:X	GO2:X
Gene626	GO1:X	GO2:X
Gene627	GO1:X	GO2:X
Gene628	GO1:X	GO2:X
Gene629	GO1:X	GO2:X
Gene630	GO1:X	GO2:X
Gene631	GO1:X	GO2:X
Gene632	GO1:X	GO2:X
Gene633	GO1:X	GO2:X
Gene634	GO1:X	GO2:X
Gene635	GO1:X	GO2:X
Gene636	GO1:X	GO2:X
Gene637	GO1:X	GO2:X
Gene638	GO1:X	GO2:X
Gene639	GO1:X	GO2:X
Gene640	GO1:X	GO2:X
Gene641	GO1:X	GO2:X
Gene642	GO1:X	GO2:X
Gene643	GO1:X	GO2:X
Gene644	GO1:X	GO2:X
Gene645	GO1:X	GO2:X
Gene646	GO1:X	GO2:X
Gene647	GO1:X	GO2:X
Gene648	GO1:X	GO2:X
Gene649	GO1:X	GO2:X
Gene650	GO1:X	GO2:X
Gene651	GO1:X	GO2:X
Gene652	GO1:X	GO2:X
Gene653	GO1:X	GO2:X
Gene654	GO1:X	GO2:X
Gene655	GO1:X	GO2:X
Gene656	GO1:X	GO2:X
Gene657	GO1:X	GO2:X
Gene658	GO1:X	GO2:X
Gene659	GO1:X	GO2:X
Gene660	GO1:X	GO2:X
Gene661	GO1:X	GO2:X
Gene662	GO1:X	GO2:X
Gene663	GO1:X	GO2:X
Gene664	GO1:X	GO2:X
Gene665	GO1:X	GO2:X
Gene666	GO1:X	GO2:X
Gene667	GO1:X	GO2:X
Gene668	GO1:X	GO2:X
Gene669	GO1:X	GO2:X
Gene670	GO1:X	GO2:X
Gene671	GO1:X	GO2:X
Gene672	GO1:X	GO2:X
Gene673	GO1:X	GO2:X
Gene674	GO1:X	GO2:X
Gene675	GO1:X	GO2:X
Gene676	GO1:X	GO2:X
Gene677	GO1:X	GO2:X
Gene678	GO1:X	GO2:X
Gene679	GO1:X	GO2:X
Gene680	GO1:X	GO2:X
Gene681	GO1:X	GO2:X
Gene682	GO1:X	GO2:X
Gene683	GO1:X	GO2:X
Gene684	GO1:X	GO2:X
Gene685	GO1:X	GO2:X
Gene686	GO1:X	GO2:X
Gene687	GO1:X	GO2:X
Gene688	GO1:X	GO2:X
Gene689	GO1:X	GO2:X
Gene690	GO1:X	GO2:X
Gene691	GO1:X	GO2:X
Gene692	GO1:X	GO2:X
Gene693	GO1:X	GO2:X
Gene694	GO1:X	GO2:X
Gene695	GO1:X	GO2:X
Gene696	GO1:X	GO2:X
Gene697	GO1:X	GO2:X
Gene698	GO1:X	GO2:X
Gene699	GO1:X	GO2:X
Gene700	GO1:X	GO2:X
Gene701	GO1:X	GO2:X
Gene702	GO1:X	GO2:X
Gene703	GO1:X	GO2:X
Gene704	GO1:X	GO2:X
Gene705	GO1:X	GO2:X
Gene706	GO1:X	GO2:X
Gene707	GO1:X	GO2:X
Gene708	GO1:X	GO2:X
Gene709	GO1:X	GO2:X
Gene710	GO1:X	GO2:X
Gene711	GO1:X	GO2:X
Gene712	GO1:X	GO2:X
Gene713	GO1:X	GO2:X
Gene714	GO1:X	GO2:X
Gene715	GO1:X	GO2:X
Gene716	GO1:X	GO2:X
Gene717	GO1:X	GO2:X
Gene718	GO1:X	GO2:X
Gene719	GO1:X	GO2:X
Gene720	GO1:X	GO2:X
Gene721	GO1:X	GO2:X
Gene722	GO1:X	GO2:X
Gene723	GO1:X	GO2:X
Gene724	GO1:X	GO2:X
Gene725	GO1:X	GO2:X
Gene726	GO1:X	GO2:X
Gene727	GO1:X	GO2:X
Gene728	GO1:X	GO2:X
Gene729	GO1:X	GO2:X
Gene730	GO1:X	GO2:X
Gene731	GO1:X	GO2:X
Gene732	GO1:X	GO2:X
Gene733	GO1:X	GO2:X
Gene734	GO1:X	GO2:X
Gene735	GO1:X	GO2:X
Gene736	GO1:X	GO2:X
Gene737	GO1:X	GO2:X
Gene738	GO1:X	GO2:X
Gene739	GO1:X	GO2:X
Gene740	GO1:X	GO2:X
Gene741	GO1:X	GO2:X
Gene742	GO1:X	GO2:X
Gene743	GO1:X	GO2:X
Gene744	GO1:X	GO2:X
Gene745	GO1:X	GO2:X
Gene746	GO1:X	GO2:X
Gene747	GO1:X	GO2:X
Gene748	GO1:X	GO2:X
Gene749	GO1:X	GO2:X
Gene750	GO1:X	GO2:X
Gene751	GO1:X	GO2:X
Gene752	GO1:X	GO2:X
Gene753	GO1:X	GO2:X
Gene754	GO1:X	GO2:X
Gene755	GO1:X	GO2:X
Gene756	GO1:X	GO2:X
Gene757	GO1:X	GO2:X
Gene758	GO1:X	GO2:X
Gene759	GO1:X	GO2:X
Gene760	GO1:X	GO2:X
Gene761	GO1:X	GO2:X
Gene762	GO1:X	GO2:X
Gene763	GO1:X	GO2:X
Gene764	GO1:X	GO2:X
Gene765	GO1:X	GO2:X
Gene766	GO1:X	GO2:X
Gene767	GO1:X	GO2:X
Gene768	GO1:X	GO2:X
Gene769	GO1:X	GO2:X
Gene770	GO1:X	GO2:X
Gene771	GO1:X	GO2:X
Gene772	GO1:X	GO2:X
Gene773	GO1:X	GO2:X
Gene774	GO1:X	GO2:X
Gene775	GO1:X	GO2:X
Gene776	GO1:X	GO2:X
Gene777	GO1:X	GO2:X
Gene778	GO1:X	GO2:X
Gene779	GO1:X	GO2:X
Gene780	GO1:X	GO2:X
Gene781	GO1:X	GO2:X
Gene782	GO1:X	GO2:X
Gene783	GO1:X	GO2:X
Gene784	GO1:X	GO2:X
Gene785	GO1:X	GO2:X
Gene786	GO1:X	GO2:X
Gene787	GO1:X	GO2:X
Gene788	GO1:X	GO2:X
Gene789	GO1:X	GO2:X
Gene790	GO1:X	GO2:X
Gene791	GO1:X	GO2:X
Gene792	GO1:X	GO2:X
Gene793	GO1:X	GO2:X
Gene794	GO1:X	GO2:X
Gene795	GO1:X	GO2:X
Gene796	GO1:X	GO2:X
Gene797	GO1:X	GO2:X
Gene798	GO1:X	GO2:X
Gene799	GO1:X	GO2:X
Gene800	GO1:X	GO2:X
Gene801	GO1:X	GO2:X
Gene802	GO1:X	GO2:X
Gene803	GO1:X	GO2:X
Gene804	GO1:X	GO2:X
Gene805	GO1:X	GO2:X
Gene806	GO1:X	GO2:X
Gene807	GO1:X	GO2:X
Gene808	GO1:X	GO2:X
Gene809	GO1:X	GO2:X
Gene810	GO1:X	GO2:X
Gene811	GO1:X	GO2:X
Gene812	GO1:X	GO2:X
Gene813	GO1:X	GO2:X
Gene814	GO1:X	GO2:X
Gene815	GO1:X	GO2:X
Gene816	GO1:X	GO2:X
Gene817	GO1:X	GO2:X
Gene818	GO1:X	GO2:X
Gene819	GO1:X	GO2:X
Gene820	GO1:X	GO2:X
Gene821	GO1:X	GO2:X
Gene822	GO1:X	GO2:X
Gene823	GO1:X	GO2:X
Gene824	GO1:X	GO2:X
Gene825	GO1:X	GO2:X
Gene826	GO1:X	GO2:X
Gene827	GO1:X	GO2:X
Gene828	GO1:X	GO2:X
Gene829	GO1:X	GO2:X
Gene830	GO1:X	GO2:X
Gene831	GO1:X	GO2:X
Gene832	GO1:X	GO2:X
Gene833	GO1:X	GO2:X
Gene834	GO1:X	GO2:X
Gene835	GO1:X	GO2:X
Gene836	GO1:X	GO2:X
Gene837	GO1:X	GO2:X
Gene838	GO1:X	GO2:X
Gene839	GO1:X	GO2:X
Gene840	GO1:X	GO2:X
Gene841	GO1:X	GO2:X
Gene842	GO1:X	GO2:X
Gene843	GO1:X	GO2:X
Gene844	GO1:X	GO2:X
Gene845	GO1:X	GO2:X
Gene846	GO1:X	GO2:X
Gene847	GO1:X	GO2:X
Gene848	GO1:X	GO2:X
Gene849	GO1:X	GO2:X
Gene850	GO1:X	GO2:X
Gene851	GO1:X	GO2:X
Gene852	GO1:X	GO2:X
Gene853	GO1:X	GO2:X
Gene854	GO1:X	GO2:X
Gene855	GO1:X	GO2:X
Gene856	GO1:X	GO2:X
Gene857	GO1:X	GO2:X
Gene858	GO1:X	GO2:X
Gene859	GO1:X	GO2:X
Gene860	GO1:X	GO2:X
Gene861	GO1:X	GO2:X
Gene862	GO1:X	GO2:X
Gene863	GO1:X	GO2:X
Gene864	GO1:X	GO2:X
Gene865	GO1:X	GO2:X
Gene866	GO1:X	GO2:X
Gene867	GO1:X	GO2:X
Gene868	GO1:X	GO2:X
Gene869	GO1:X	GO2:X
Gene870	GO1:X	GO2:X
Gene871	GO1:X	GO2:X
Gene872	GO1:X	GO2:X
Gene873	GO1:X	GO2:X
Gene874	GO1:X	GO2:X
Gene875	GO1:X	GO2:X
Gene876	GO1:X	GO2:X
Gene877	GO1:X	GO2:X
Gene878	GO1:X	GO2:X
Gene879	GO1:X	GO2:X
Gene880	GO1:X	GO2:X
Gene881	GO1:X	GO2:X
Gene882	GO1:X	GO2:X
Gene883	GO1:X	GO2:X
Gene884	GO1:X	GO2:X
Gene885	GO1:X	GO2:X
Gene886	GO1:X	GO2:X
Gene887	GO1:X	GO2:X
Gene888	GO1:X	GO2:X
Gene889	GO1:X	GO2:X
Gene890	GO1:X	GO2:X
Gene891	GO1:X	GO2:X
Gene892	GO1:X	GO2:X
Gene893	GO1:X	GO2:X
Gene894	GO1:X	GO2:X
Gene895	GO1:X	GO2:X
Gene896	GO1:X	GO2:X
Gene897	GO1:X	GO2:X
Gene898	GO1:X	GO2:X
Gene899	GO1:X	GO2:X
Gene900	GO1:X	GO2:X
Gene901	GO1:X	GO2:X
Gene902	GO1:X	GO2:X
Gene903	GO1:X	GO2:X
Gene904	GO1:X	GO2:X
Gene905	GO1:X	GO2:X
Gene906	GO1:X	GO2:X
Gene907	GO1:X	GO2:X
Gene908	GO1:X	GO2:X
Gene909	GO1:X	GO2:X
Gene910	GO1:X	GO2:X
Gene911	GO1:X	GO2:X
Gene912	GO1:X	GO2:X
Gene913	GO1:X	GO2:X
Gene914	GO1:X	GO2:X
Gene915	GO1:X	GO2:X
Gene916	GO1:X	GO2:X
Gene917	GO1:X	GO2:X
Gene918	GO1:X	GO2:X
Gene919	GO1:X	GO2:X
Gene920	GO1:X	GO2:X
Gene921	GO1:X	GO2:X
Gene922	GO1:X	GO2:X
Gene923	GO1:X	GO2:X
Gene924	GO1:X	GO2:X
Gene925	GO1:X	GO2:X
Gene926	GO1:X	GO2:X
Gene927	GO1:X	GO2:X
Gene928	GO1:X	GO2:X
Gene929	GO1:X	GO2:X
Gene930	GO1:X	GO2:X
Gene931	GO1:X	GO2:X
Gene932	GO1:X	GO2:X
Gene933	GO1:X	GO2:X
Gene934	GO1:X	GO2:X
Gene935	GO1:X	GO2:X
Gene936	GO1:X	GO2:X
Gene937	GO1:X	GO2:X
Gene938	GO1:X	GO2:X
Gene939	GO1:X	GO2:X
Gene940	GO1:X	GO2:X
Gene941	GO1:X	GO2:X
Gene942	GO1:X	GO2:X
Gene943	GO1:X	GO2:X
Gene944	GO1:X	GO2:X
Gene945	GO1:X	GO2:X
Gene946	GO1:X	GO2:X
Gene947	GO1:X	GO2:X
Gene948	GO1:X	GO2:X
Gene949	GO1:X	GO2:X
Gene950	GO1:X	GO2:X
Gene951	GO1:X	GO2:X
Gene952	GO1:X	GO2:X
Gene953	GO1:X	GO2:X
Gene954	GO1:X	GO2:X
Gene955	GO1:X	GO2:X
Gene956	GO1:X	GO2:X
Gene957	GO1:X	GO2:X
Gene958	GO1:X	GO2:X
Gene959	GO1:X	GO2:X
Gene960	GO1:X	GO2:X
Gene961	GO1:X	GO2:X
Gene962	GO1:X	GO2:X
Gene963	GO1:X	GO2:X
Gene964	GO1:X	GO2:X
Gene965	GO1:X	GO2:X
Gene966	GO1:X	GO2:X
Gene967	GO1:X	GO2:X
Gene968	GO1:X	GO2:X
Gene969	GO1:X	GO2:X
Gene970	GO1:X	GO2:X
Gene971	GO1:X	GO2:X
Gene972	GO1:X	GO2:X
Gene973	GO1:X	GO2:X
Gene974	GO1:X	GO2:X
Gene975	GO1:X	GO2:X
Gene976	GO1:X	GO2:X
Gene977	GO1:X	GO2:X
Gene978	GO1:X	GO2:X
Gene979	GO1:X	GO2:X
Gene980	GO1:X	GO2:X
Gene981	GO1:X	GO2:X
Gene982	GO1:X	GO2:X
Gene983	GO1:X	GO2:X
Gene984	GO1:X	GO2:X
Gene985	GO1:X	GO2:X
Gene986	GO1:X	GO2:X
Gene987	GO1:X	GO2:X
Gene988	GO1:X	GO2:X
Gene989	GO1:X	GO2:X
Gene990	GO1:X	GO2:X
Gene991	GO1:X	GO2:X
Gene992	GO1:X	GO2:X
Gene993	GO1:X	GO2:X
Gene994	GO1:X	GO2:X
Gene995	GO1:X	GO2:X
Gene996	GO1:X	GO2:X
Gene997	GO1:X	GO2:X
Gene998	GO1:X	GO2:X
Gene999	GO1:X	GO2:X
Gene1000	GO1:X	GO2:X
Gene1001	GO1:X	GO2:X
Gene1002	GO1:X	GO2:X
Gene1003	GO1:X	GO2:X
Gene1004	GO1:X	GO2:X
Gene1005	GO1:X	GO2:X
Gene1006	GO1:X	GO2:X
Gene1007	GO1:X	GO2:X
Gene1008	GO1:X	GO2:X
Gene1009	GO1:X	GO2:X
Gene1010	GO1:X	GO2:X
Gene1011	GO1:X	GO2:X
Gene1012	GO1:X	GO2:X
Gene1013	GO1:X	GO2:X
Gene1014	GO1:X	GO2:X
Gene1015	GO1:X	GO2:X
Gene1016	GO1:X	GO2:X
Gene1017	GO1:X	GO2:X
Gene1018	GO1:X	GO2:X
Gene1019	GO1:X	GO2:X
Gene1020	GO1:X	GO2:X
Gene1021	GO1:X	GO2:X
Gene1022	GO1:X	GO2:X
Gene1023	GO1:X	GO2:X
Gene1024	GO1:X	GO2:X
Gene1025	GO1:X	GO2:X
Gene1026	GO1:X	GO2:X
Gene1027	GO1:X	GO2:X
Gene1028	GO1:X	GO2:X
Gene1029	GO1:X	GO2:X
Gene1030	GO1:X	GO2:X
Gene1031	GO1:X	GO2:X
Gene1032	GO1:X	GO2:X
Gene1033	GO1:X	GO2:X
Gene1034	GO1:X	GO2:X
Gene1035	GO1:X	GO2:X
Gene1036	GO1:X	GO2:X
Gene1037	GO1:X	GO2:X
Gene1038	GO1:X	GO2:X
Gene1039	GO1:X	GO2:X
Gene1040	GO1:X	GO2:X
Gene1041	GO1:X	GO2:X
Gene1042	GO1:X	GO2:X
Gene1043	GO1:X	GO2:X
Gene1044	GO1:X	GO2:X
Gene1045	GO1:X	GO2:X
Gene1046	GO1:X	GO2:X
Gene1047	GO1:X	GO2:X
Gene1048	GO1:X	GO2:X
Gene1049	GO1:X	GO2:X
Gene1050	GO1:X	GO2:X
Gene1051	GO1:X	GO2:X
Gene1052	GO1:X	GO2:X
Gene1053	GO1:X	GO2:X
Gene1054	GO1:X	GO2:X
Gene1055	GO1:X	GO2:X
Gene1056	GO1:X	GO2:X
Gene1057	GO1:X	GO2:X
Gene1058	GO1:X	GO2:X
Gene1059	GO1:X	GO2:X
Gene1060	GO1:X	GO2:X
Gene1061	GO1:X	GO2:X
Gene1062	GO1:X	GO2:X
Gene1063	GO1:X	GO2:X
Gene1064	GO1:X	GO2:X
Gene1065	GO1:X	GO2:X
Gene1066	GO1:X	GO2:X
Gene1067	GO1:X	GO2:X
Gene1068	GO1:X	GO2:X
Gene1069	GO1:X	GO2:X
Gene1070	GO1:X	GO2:X
Gene1071	GO1:X	GO2:X
Gene1072	GO1:X	GO2:X
Gene1073	GO1:X	GO2:X
Gene1074	GO1:X	GO2:X
Gene1075	GO1:X	GO2:X
Gene1076	GO1:X	GO2:X
Gene1077	GO1:X	GO2:X
Gene1078	GO1:X	GO2:X
Gene1079	GO1:X	GO2:X
Gene1080	GO1:X	GO2:X
Gene1081	GO1:X	GO2:X
Gene1082	GO1:X	GO2:X
Gene1083	GO1:X	GO2:X
Gene1084	GO1:X	GO2:X
Gene1085	GO1:X	GO2:X
Gene1086	GO1:X	GO2:X
Gene1087	GO1:X	GO2:X
Gene1088	GO1:X	GO2:X
Gene1089	GO1:X	GO2:X
Gene1090	GO1:X	GO2:X
Gene1091	GO1:X	GO2:X
Gene1092	GO1:X	GO2:X
Gene1093	GO1:X	GO2:X
Gene1094	GO1:X	GO2:X
Gene1095	GO1:X	GO2:X
Gene1096	GO1:X	GO2:X
Gene1097	GO1:X	GO2:X
Gene1098	GO1:X	GO2:X
Gene1099	GO1:X	GO2:X
Gene1100	GO1:X	GO2:X
Gene1101	GO1:X	GO2:X
Gene1102	GO1:X	GO2:X
Gene1103	GO1:X	GO2:X
Gene1104	GO1:X	GO2:X
Gene1105	GO1:X	GO2:X
Gene1106	GO1:X	GO2:X
Gene1107	GO1:X	GO2:X
Gene1108	GO1:X	GO2:X
Gene1109	GO1:X	GO2:X
Gene1110	GO1:X	GO2:X
Gene1111	GO1:X	GO2:X
Gene1112	GO1:X	GO2:X
Gene1113	GO1:X	GO2:X
Gene1114	GO1:X	GO2:X
Gene1115	GO1:X	GO2:X
Gene1116	GO1:X	GO2:X
Gene1117	GO1:X	GO2:X
Gene1118	GO1:X	GO2:X
Gene1119	GO1:X	GO2:X
Gene1120	GO1:X	GO2:X
Gene1121	GO1:X	GO2:X
Gene1122	GO1:X	GO2:X
Gene1123	GO1:X	GO2:X
Gene1124	GO1:X	GO2:X
Gene1125	GO1:X	GO2:X
Gene1126	GO1:X	GO2:X
Gene1127	GO1:X	GO2:X
Gene1128	GO1:X	GO2:X
Gene1129	GO1:X	GO2:X
Gene1130	GO1:X	GO2:X
Gene1131	GO1:X	GO2:X
Gene1132	GO1:X	GO2:X
Gene1133	GO1:X	GO2:X
Gene1134	GO1:X	GO2:X
Gene1135	GO1:X	GO2:X
Gene1136	GO1:X	GO2:X
Gene1137	GO1:X	GO2:X
Gene1138	GO1:X	GO2:X
Gene1139	GO1:X	GO2:X
Gene1140	GO1:X	GO2:X
Gene1141	GO1:X	GO2:X
Gene1142	GO1:X	GO2:X
Gene1143	GO1:X	GO2:X
Gene1144	GO1:X	GO2:X
Gene1145	GO1:X	GO2:X
Gene1146	GO1:X	GO2:X
Gene1147	GO1:X	GO2:X
Gene1148	GO1:X	GO2:X
Gene1149	GO1:X	GO2:X
Gene1150	GO1:X	GO2:X
Gene1151	GO1:X	GO2:X
Gene1152	GO1:X	GO2:X
Gene1153	GO1:X	GO2:X
Gene1154	GO1:X	GO2:X
Gene1155	GO1:X	GO2:X
Gene1156	GO1:X	GO2:X
Gene1157	GO1:X	GO2:X
Gene1158	GO1:X	GO2:X
Gene1159	GO1:X	GO2:X
Gene1160	GO1:X	GO2:X
Gene1161	GO1:X	GO2:X
Gene1162	GO1:X	GO2:X
Gene1163	GO1:X	GO2:X
Gene1164	GO1:X	GO2:X
Gene1165	GO1:X	GO2:X
Gene1166	GO1:X	GO2:X
Gene1167	GO1:X	GO2:X
Gene1168	GO1:X	GO2:X
Gene1169	GO1:X	GO2:X
Gene1170	GO1:X	GO2:X
Gene1171	GO1:X	GO2:X
Gene1172	GO1:X	GO2:X
Gene1173	GO1:X	GO2:X
Gene1174	GO1:X	GO2:X
Gene1175	GO1:X	GO2:X
Gene1176	GO1:X	GO2:X
Gene1177	GO1:X	GO2:X
Gene1178	GO1:X	GO2:X
Gene1179	GO1:X	GO2:X
Gene1180	GO1:X	GO2:X
Gene1181	GO1:X	GO2:X
Gene1182	GO1:X	GO2:X
Gene1183	GO1:X	GO2:X
Gene1184	GO1:X	GO2:X
Gene1185	GO1:X	GO2:X
Gene1186	GO1:X	GO2:X
Gene1187	GO1:X	GO2:X
Gene1188	GO1:X	GO2:X
Gene1189	GO1:X	GO2:X
Gene1190	GO1:X	GO2:X
Gene1191	GO1:X	GO2:X
Gene1192	GO1:X	GO2:X
Gene1193	GO1:X	GO2:X
Gene1194	GO1:X	GO2:X
Gene1195	GO1:X	GO2:X
Gene1196	GO1:X	GO2:X
Gene1197	GO1:X	GO2:X
Gene1198	GO1:X	GO2:X
Gene1199	GO1:X	GO2:X
Gene1200	GO1:X	GO2:X
Gene1201	GO1:X	GO2:X
Gene1202	GO1:X	GO2:X
Gene1203	GO1:X	GO2:X
Gene1204	GO1:X	GO2:X
Gene1205	GO1:X	GO2:X
Gene1206	GO1:X	GO2:X
Gene1207	GO1:X	GO2:X
Gene1208	GO1:X	GO2:X
Gene1209	GO1:X	GO2:X
Gene1210	GO1:X	GO2:X
Gene1211	GO1:X	GO2:X
Gene1212	GO1:X	GO2:X
Gene1213	GO1:X	GO2:X
Gene1214	GO1:X	GO2:X
Gene1215	GO1:X	GO2:X
Gene1216	GO1:X	GO2:X
Gene1217	GO1:X	GO2:X
Gene1218	GO1:X	GO2:X
Gene1219	GO1:X	GO2:X
Gene1220	GO1:X	GO2:X
Gene1221	GO1:X	GO2:X
Gene1222	GO1:X	GO2:X
Gene1223	GO1:X	GO2:X
Gene1224	GO1:X	GO2:X
Gene1225	GO1:X	GO2:X
Gene1226	GO1:X	GO2:X
Gene1227	GO1:X	GO2:X
Gene1228	GO1:X	GO2:X
Gene1229	GO1:X	GO2:X
Gene1230	GO1:X	GO2:X
Gene1231	GO1:X	GO2:X
Gene1232	GO1:X	GO2:X
Gene1233	GO1:X	GO2:X
Gene1234	GO1:X	GO2:X
Gene1235	GO1:X	GO2:X
Gene1236	GO1:X	GO2:X
Gene1237	GO1:X	GO2:X
Gene1238	GO1:X	GO2:X
Gene1239	GO1:X	GO2:X
Gene1240	GO1:X	GO2:X
Gene1241	GO1:X	GO2:X
Gene1242	GO1:X	GO2:X
Gene1243	GO1:X	GO2:X
Gene1244	GO1:X	GO2:X
Gene1245	GO1:X	GO2:X
Gene1246	GO1:X	GO2:X
Gene1247	GO1:X	GO2:X
Gene1248	GO1:X	GO2:X
Gene1249	GO1:X	GO2:X
Gene1250	GO1:X	GO2:X
Gene1251	GO1:X	GO2:X
Gene1252	GO1:X	GO2:X
Gene1253	GO1:X	GO2:X
Gene1254	GO1:X	GO2:X
Gene1255	GO1:X	GO2:X
Gene1256	GO1:X	GO2:X
Gene1257	GO1:X	GO2:X
Gene1258	GO1:X	GO2:X
Gene1259	GO1:X	GO2:X
Gene1260	GO1:X	GO2:X
Gene1261	GO1:X	GO2:X
Gene1262	GO1:X	GO2:X
Gene1263	GO1:X	GO2:X
Gene1264	GO1:X	GO2:X
Gene1265	GO1:X	GO2:X
Gene1266	GO1:X	GO2:X
Gene1267	GO1:X	GO2:X
Gene1268	GO1:X	GO2:X
Gene1269	GO1:X	GO2:X
Gene1270	GO1:X	GO2:X
Gene1271	GO1:X	GO2:X
Gene1272	GO1:X	GO2:X
Gene1273	GO1:X	GO2:X
Gene1274	GO1:X	GO2:X
Gene1275	GO1:X	GO2:X
Gene1276	GO1:X	GO2:X
Gene1277	GO1:X	GO2:X
Gene1278	GO1:X	GO2:X
Gene1279	GO1:X	GO2:X
Gene1280	GO1:X	GO2:X
Gene1281	GO1:X	GO2:X
Gene1282	GO1:X	GO2:X
Gene1283	GO1:X	GO2:X
Gene1284	GO1:X	GO2:X
Gene1285	GO1:X	GO2:X
Gene1286	GO1:X	GO2:X
Gene1287	GO1:X	GO2:X
Gene1288	GO1:X	GO2:X
Gene1289	GO1:X	GO2:X
Gene1290	GO1:X	GO2:X
Gene1291	GO1:X	GO2:X
Gene1292	GO1:X	GO2:X
Gene1293	GO1:X	GO2:X
Gene1294	GO1:X	GO2:X
Gene1295	GO1:X	GO2:X
Gene1296	GO1:X	GO2:X
Gene1297	GO1:X	GO2:X
Gene1298	GO1:X	GO2:X
Gene1299	GO1:X	GO2:X
Gene1300	GO1:X	GO2:X
Gene1301	GO1:X	GO2:X
Gene1302	GO1:X	GO2:X
Gene1303	GO1:X	GO2:X
Gene1304	GO1:X	GO2:X
Gene1305	GO1:X	GO2:X
Gene1306	GO1:X	GO2:X
Gene1307	GO1:X	GO2:X
Gene1308	GO1:X	GO2:X
Gene1309	GO1:X	GO2:X
Gene1310	GO1:X	GO2:X
Gene1311	GO1:X	GO2:X
Gene1312	GO1:X	GO2:X
Gene1313	GO1:X	GO2:X
Gene1314	GO1:X	GO2:X
Gene1315	GO1:X	GO2:X
Gene1316	GO1:X	GO2:X
Gene1317	GO1:X	GO2:X
Gene1318	GO1:X	GO2:X
Gene1319	GO1:X	GO2:X
Gene1320	GO1:X	GO2:X
Gene1321	GO1:X	GO2:X
Gene1322	GO1:X	GO2:X
Gene1323	GO1:X	GO2:X
Gene1324	GO1:X	GO2:X
Gene1325	GO1:X	GO2:X
Gene1326	GO1:X	GO2:X
Gene1327	GO1:X	GO2:X
Gene1328	GO1:X	GO2:X
Gene1329	GO1:X	GO2:X
Gene1330	GO1:X	GO2:X
Gene1331	GO1:X	GO2:X
Gene1332	GO1:X	GO2:X
Gene1333	GO1:X	GO2:X
Gene1334	GO1:X	GO2:X
Gene1335	GO1:X	GO2:X
Gene1336	GO1:X	GO2:X
Gene1337	GO1:X	GO2:X
Gene1338	GO1:X	GO2:X
Gene1339	GO1:X	GO2:X
Gene1340	GO1:X	GO2:X
Gene1341	GO1:X	GO2:X
Gene1342	GO1:X	GO2:X
Gene1343	GO1:X	GO2:X
Gene1344	GO1:X	GO2:X
Gene1345	GO1:X	GO2:X
Gene1346	GO1:X	GO2:X
Gene1347	GO1:X	GO2:X
Gene1348	GO1:X	GO2:X
Gene1349	GO1:X	GO2:X
Gene1350	GO1:X	GO2:X
Gene1351	GO1:X	GO2:X
Gene1352	GO1:X	GO2:X
Gene1353	GO1:X	GO2:X
Gene1354	GO1:X	GO2:X
Gene1355	GO1:X	GO2:X
Gene1356	GO1:X	GO2:X
Gene1357	GO1:X	GO2:X
Gene1358	GO1:X	GO2:X
Gene1359	GO1:X	GO2:X
Gene1360	GO1:X	GO2:X
Gene1361	GO1:X	GO2:X
Gene1362	GO1:X	GO2:X
Gene1363	GO1:X	GO2:X
Gene1364	GO1:X	GO2:X
Gene1365	GO1:X	GO2:X
Gene1366	GO1:X	GO2:X
Gene1367	GO1:X	GO2:X
Gene1368	GO1:X	GO2:X
Gene1369	GO1:X	GO2:X
Gene1370	GO1:X	GO2:X
Gene1371	GO1:X	GO2:X
Gene1372	GO1:X	GO2:X
Gene1373	GO1:X	GO2:X
Gene1374	GO1:X	GO2:X
Gene1375	GO1:X	GO2:X
Gene1376	GO1:X	GO2:X
Gene1377	GO1:X	GO2:X
Gene1378	GO1:X	GO2:X
Gene1379	GO1:X	GO2:X
Gene1380	GO1:X	GO2:X
Gene1381	GO1:X	GO2:X
Gene1382	GO1:X	GO2:X
Gene1383	GO1:X	GO2:X
Gene1384	GO1:X	GO2:X
Gene1385	GO1:X	GO2:X
Gene1386	GO1:X	GO2:X
Gene1387	GO1:X	GO2:X
Gene1388	GO1:X	GO2:X
Gene1389	GO1:X	GO2:X
Gene1390	GO1:X	GO2:X
Gene1391	GO1:X	GO2:X
Gene1392	GO1:X	GO2:X
Gene1393	GO1:X	GO2:X
Gene1394	GO1:X	GO2:X
Gene1395	GO1:X	GO2:X
Gene1396	GO1:X	GO2:X
Gene1397	GO1:X	GO2:X
Gene1398	GO1:X	GO2:X
Gene1399	GO1:X	GO2:X
Gene1400	GO1:X	GO2:X
Gene1401	GO1:X	GO2:X
Gene1402	GO1:X	GO2:X
Gene1403	GO1:X	GO2:X
Gene1404	GO1:X	GO2:X
Gene1405	GO1:X	GO2:X
Gene1406	GO1:X	GO2:X
Gene1407	GO1:X	GO2:X
Gene1408	GO1:X	GO2:X
Gene1409	GO1:X	GO2:X
Gene1410	GO1:X	GO2:X
Gene1411	GO1:X	GO2:X
Gene1412	GO1:X	GO2:X
Gene1413	GO1:X	GO2:X
Gene1414	GO1:X	GO2:X
Gene1415	GO1:X	GO2:X
Gene1416	GO1:X	GO2:X
Gene1417	GO1:X	GO2:X
Gene1418	GO1:X	GO2:X
Gene1419	GO1:X	GO2:X
Gene1420	GO1:X	GO2:X
Gene1421	GO1:X	GO2:X
Gene1422	GO1:X	GO2:X
Gene1423	GO1:X	GO2:X
Gene1424	GO1:X	GO2:X
Gene1425	GO1:X	GO2:X
Gene1426	GO1:X	GO2:X
Gene1427	GO1:X	GO2:X
Gene1428	GO1:X	GO2:X
Gene1429	GO1:X	GO2:X
Gene1430	GO1:X	GO2:X
Gene1431	GO1:X	GO2:X
Gene1432	GO1:X	GO2:X
Gene1433	GO1:X	GO2:X
Gene1434	GO1:X	GO2:X
Gene1435	GO1:X	GO2:X
Gene1436	GO1:X	GO2:X
Gene1437	GO1:X	GO2:X
Gene1438	GO1:X	GO2:X
Gene1439	GO1:X	GO2:X
Gene1440	GO1:X	GO2:X
Gene1441	GO1:X	GO2:X
Gene1442	GO1:X	GO2:X
Gene1443	GO1:X	GO2:X
Gene1444	GO1:X	GO2:X
Gene1445	GO1:X	GO2:X
Gene1446	GO1:X	GO2:X
Gene1447	GO1:X	GO2:X
Gene1448	GO1:X	GO2:X
Gene1449	GO1:X	GO2:X
Gene1450	GO1:X	GO2:X
Gene1451	GO1:X	GO2:X
Gene1452	GO1:X	GO2:X
Gene1453	GO1:X	GO2:X
Gene1454	GO1:X	GO2:X
Gene1455	GO1:X	GO2:X
Gene1456	GO1:X	GO2:X
Gene1457	GO1:X	GO2:X
Gene1458	GO1:X	GO2:X
Gene1459	GO1:X	GO2:X
Gene1460	GO1:X	GO2:X
Gene1461	GO1:X	GO2:X
Gene1462	GO1:X	GO2:X
Gene1463	GO1:X	GO2:X
Gene1464	GO1:X	GO2:X
Gene1465	GO1:X	GO2:X
Gene1466	GO1:X	GO2:X
Gene1467	GO1:X	GO2:X
Gene1468	GO1:X	GO2:X
Gene1469	GO1:X	GO2:X
Gene1470	GO1:X	GO2:X
Gene1471	GO1:X	GO2:X
Gene1472	GO1:X	GO2:X
Gene1473	GO1:X	GO2:X
Gene1474	GO1:X	GO2:X
Gene1475	GO1:X	GO2:X
Gene1476	GO1:X	GO2:X
Gene1477	GO1:X	GO2:X
Gene1478	GO1:X	GO2:X
Gene1479	GO1:X	GO2:X
Gene1480	GO1:X	GO2:X
Gene1481	GO1:X	GO2:X
Gene1482	GO1:X	GO2:X
Gene1483	GO1:X	GO2:X
Gene1484	GO1:X	GO2:X
Gene1485	GO1:X	GO2:X
Gene1486	GO1:X	GO2:X
Gene1487	GO1:X	GO2:X
Gene1488	GO1:X	GO2:X
Gene1489	GO1:X	GO2:X
Gene1490	GO1:X	GO2:X
Gene1491	GO1:X	GO2:X
Gene1492	GO1:X	GO2:X
Gene1493	GO1:X	GO2:X
Gene1494	GO1:X	GO2:X
Gene1495	GO1:X	GO2:X
Gene1496	GO1:X	GO2:X
Gene1497	GO1:X	GO2:X
Gene1498	GO1:X	GO2:X
Gene1499	GO1:X	GO2:X
Gene1500	GO1:X	GO2:X
Gene1501	GO1:X	GO2:X
Gene1502	GO1:X	GO2:X
Gene1503	GO1:X	GO2:X
Gene1504	GO1:X	GO2:X
Gene1505	GO1:X	GO2:X
Gene1506	GO1:X	GO2:X
Gene1507	GO1:X	GO2:X
Gene1508	GO1:X	GO2:X
Gene1509	GO1:X	GO2:X
Gene1510	GO1:X	GO2:X
Gene1511	GO1:X	GO2:X
Gene1512	GO1:X	GO2:X
Gene1513	GO1:X	GO2:X
Gene1514	GO1:X	GO2:X
Gene1515	GO1:X	GO2:X
Gene1516	GO1:X	GO2:X
Gene1517	GO1:X	GO2:X
Gene1518	GO1:X	GO2:X
Gene1519	GO1:X	GO2:X
Gene1520	GO1:X	GO2:X
Gene1521	GO1:X	GO2:X
Gene1522	GO1:X	GO2:X
Gene1523	GO1:X	GO2:X
Gene1524	GO1:X	GO2:X
Gene1525	GO1:X	GO2:X
Gene1526	GO1:X	GO2:X
Gene1527	GO1:X	GO2:X
Gene1528	GO1:X	GO2:X
Gene1529	GO1:X	GO2:X
Gene1530	GO1:X	GO2:X
Gene1531	GO1:X	GO2:X
Gene1532	GO1:X	GO2:X
Gene1533	GO1:X	GO2:X
Gene1534	GO1:X	GO2:X
Gene1535	GO1:X	GO2:X
Gene1536	GO1:X	GO2:X
Gene1537	GO1:X	GO2:X
Gene1538	GO1:X	GO2:X
Gene1539	GO1:X	GO2:X
Gene1540	GO1:X	GO2:X
Gene1541	GO1:X	GO2:X
Gene1542	GO1:X	GO2:X
Gene1543	GO1:X	GO2:X
Gene1544	GO1:X	GO2:X
Gene1545	GO1:X	GO2:X
Gene1546	GO1:X	GO2:X
Gene1547	GO1:X	GO2:X
Gene1548	GO1:X	GO2:X
Gene1549	GO1:X	GO2:X
Gene1550	GO1:X	GO2:X
Gene1551	GO1:X	GO2:X
Gene1552	GO1:X	GO2:X
Gene1553	GO1:X	GO2:X
Gene1554	GO1:X	GO2:X
Gene1555	GO1:X	GO2:X
Gene1556	GO1:X	GO2:X
Gene1557	GO1:X	GO2:X
Gene1558	GO1:X	GO2:X
Gene1559	GO1:X	GO2:X
Gene1560	GO1:X	GO2:X
Gene1561	GO1:X	GO2:X
Gene1562	GO1:X	GO2:X
Gene1563	GO1:X	GO2:X
Gene1564	GO1:X	GO2:X
Gene1565	GO1:X	GO2:X
Gene1566	GO1:X	GO2:X
Gene1567	GO1:X	GO2:X
Gene1568	GO1:X	GO2:X
Gene1569	GO1:X	GO2:X
Gene1570	GO1:X	GO2:X
Gene1571	GO1:X	GO2:X
Gene1572	GO1:X	GO2:X
Gene1573	GO1:X	GO2:X
Gene1574	GO1:X	GO2:X
Gene1575	GO1:X	GO2:X
Gene1576	GO1:X	GO2:X
Gene1577	GO1:X	GO2:X
Gene1578	GO1:X	GO2:X
Gene1579	GO1:X	GO2:X
Gene1580	GO1:X	GO2:X
Gene1581	GO1:X	GO2:X
Gene1582	GO1:X	GO2:X
Gene1583	GO1:X	GO2:X
Gene1584	GO1:X	GO2:X
Gene1585	GO1:X	GO2:X
Gene1586	GO1:X	GO2:X
Gene1587	GO1:X	GO2:X
Gene1588	GO1:X	GO2:X
Gene1589	GO1:X	GO2:X
Gene1590	GO1:X	GO2:X
Gene1591	GO1:X	GO2:X
Gene1592	GO1:X	GO2:X
Gene1593	GO1:X	GO2:X
Gene1594	GO1:X	GO2:X
Gene1595	GO1:X	GO2:X
Gene1596	GO1:X	GO2:X
Gene1597	GO1:X	GO2:X
Gene1598	GO1:X	GO2:X
Gene1599	GO1:X	GO2:X
Gene1600	GO1:X	GO2:X
Gene1601	GO1:X	GO2:X
Gene1602	GO1:X	GO2:X
Gene1603	GO1:X	GO2:X
Gene1604	GO1:X	GO2:X
Gene1605	GO1:X	GO2:X
Gene1606	GO1:X	GO2:X
Gene1607	GO1:X	GO2:X
Gene1608	GO1:X	GO2:X
Gene1609	GO1:X	GO2:X
Gene1610	GO1:X	GO2:X
Gene1611	GO1:X	GO2:X
Gene1612	GO1:X	GO2:X
Gene1613	GO1:X	GO2:X
Gene1614	GO1:X	GO2:X
Gene1615	GO1:X	GO2:X
Gene1616	GO1:X	GO2:X
Gene1617	GO1:X	GO2:X
Gene1618	GO1:X	GO2:X
Gene1619	GO1:X	GO2:X
Gene1620	GO1:X	GO2:X
Gene1621	GO1:X	GO2:X
Gene1622	GO1:X	GO2:X
Gene1623	GO1:X	GO2:X
Gene1624	GO1:X	GO2:X
Gene1625	GO1:X	GO2:X
Gene1626	GO1:X	GO2:X
Gene1627	GO1:X	GO2:X
Gene1628	GO1:X	GO2:X
Gene1629	GO1:X	GO2:X
Gene1630	GO1:X	GO2:X
Gene1631	GO1:X	GO2:X
Gene1632	GO1:X	GO2:X
Gene1633	GO1:X	GO2:X
Gene1634	GO1:X	GO2:X
Gene1635	GO1:X	GO2:X
Gene1636	GO1:X	GO2:X
Gene1637	GO1:X	GO2:X
Gene1638	GO1:X	GO2:X
Gene1639	GO1:X	GO2:X
Gene1640	GO1:X	GO2:X
Gene1641	GO1:X	GO2:X
Gene1642	GO1:X	GO2:X
Gene1643	GO1:X	GO2:X
Gene1644	GO1:X	GO2:X
Gene1645	GO1:X	GO2:X
Gene1646	GO1:X	GO2:X
Gene1647	GO1:X	GO2:X
Gene1648	GO1:X	GO2:X
Gene1649	GO1:X	GO2:X
Gene1650	GO1:X	GO2:X
Gene1651	GO1:X	GO2:X
Gene1652	GO1:X	GO2:X
Gene1653	GO1:X	GO2:X
Gene1654	GO1:X	GO2:X
Gene1655	GO1:X	GO2:X
Gene1656	GO1:X	GO2:X
Gene1657	GO1:X	GO2:X
Gene1658	GO1:X	GO2:X
Gene1659	GO1:X	GO2:X
Gene1660	GO1:X	GO2:X
Gene1661	GO1:X	GO2:X
Gene1662	GO1:X	GO2:X
Gene1663	GO1:X	GO2:X
Gene1664	GO1:X	GO2:X
Gene1665	GO1:X	GO2:X
Gene1666	GO1:X	GO2:X
Gene1667	GO1:X	GO2:X
Gene1668	GO1:X	GO2:X
Gene1669	GO1:X	GO2:X
Gene1670	GO1:X	GO2:X
Gene1671	GO1:X	GO2:X
Gene1672	GO1:X	GO2:X
Gene1673	GO1:X	GO2:X
Gene1674	GO1:X	GO2:X
Gene1675	GO1:X	GO2:X
Gene1676	GO1:X	GO2:X
Gene1677	GO1:X	GO2:X
Gene1678	GO1:X	GO2:X
Gene1679	GO1:X	GO2:X
Gene1680	GO1:X	GO2:X
Gene1681	GO1:X	GO2:X
Gene1682	GO1:X	GO2:X
Gene1683	GO1:X	GO2:X
Gene1684	GO1:X	GO2:X
Gene1685	GO1:X	GO2:X
Gene1686	GO1:X	GO2:X
Gene1687	GO1:X	GO2:X
Gene1688	GO1:X	GO2:X
Gene1689	GO1:X	GO2:X
Gene1690	GO1:X	GO2:X
Gene1691	GO1:X	GO2:X
Gene1692	GO1:X	GO2:X
Gene1693	GO1:X	GO2:X
Gene1694	GO1:X	GO2:X
Gene1695	GO1:X	GO2:X
Gene1696	GO1:X	GO2:X
Gene1697	GO1:X	GO2:X
Gene1698	GO1:X	GO2:X
Gene1699	GO1:X	GO2:X
Gene1700	GO1:X	GO2:X
Gene1701	GO1:X	GO2:X
Gene1702	GO1:X	GO2:X
Gene1703	GO1:X	GO2:X
Gene1704	GO1:X	GO2:X
Gene1705	GO1:X	GO2:X
Gene1706	GO1:X	GO2:X
Gene1707	GO1:X	GO2:X
Gene1708	GO1:X	GO2:X
Gene1709	GO1:X	GO2:X
Gene1710	GO1:X	GO2:X
Gene1711	GO1:X	GO2:X
Gene1712	GO1:X	GO2:X
Gene1713	GO1:X	GO2:X
Gene1714	GO1:X	GO2:X
Gene1715	GO1:X	GO2:X
Gene1716	GO1:X	GO2:X
Gene1717	GO1:X	GO2:X
Gene1718	GO1:X	GO2:X
Gene1719	GO1:X	GO2:X
Gene1720	GO1:X	GO2:X
Gene1721	GO1:X	GO2:X
Gene1722	GO1:X	GO2:X
Gene1723	GO1:X	GO2:X
Gene1724	GO1:X	GO2:X
Gene1725	GO1:X	GO2:X
Gene1726	GO1:X	GO2:X
Gene1727	GO1:X	GO2:X
Gene1728	GO1:X	GO2:X
Gene1729	GO1:X	GO2:X
Gene1730	GO1:X	GO2:X
Gene1731	GO1:X	GO2:X
Gene1732	GO1:X	GO2:X
Gene1733	GO1:X	GO2:X
Gene1734	GO1:X	GO2:X
Gene1735	GO1:X	GO2:X
Gene1736	GO1:X	GO2:X
Gene1737	GO1:X	GO2:X
Gene1738	GO1:X	GO2:X
Gene1739	GO1:X	GO2:X
Gene1740	GO1:X	GO2:X
Gene1741	GO1:X	GO2:X
Gene1742	GO1:X	GO2:X
Gene1743	GO1:X	GO2:X
Gene1744	GO1:X	GO2:X
Gene1745	GO1:X	GO2:X
Gene1746	GO1:X	GO2:X
Gene1747	GO1:X	GO2:X
Gene1748	GO1:X	GO2:X
Gene1749	GO1:X	GO2:X
Gene1750	GO1:X	GO2:X
Gene1751	GO1:X	GO2:X
Gene1752	GO1:X	GO2:X
Gene1753	GO1:X	GO2:X
Gene1754	GO1:X	GO2:X
Gene1755	GO1:X	GO2:X
Gene1756	GO1:X	GO2:X
Gene1757	GO1:X	GO2:X
Gene1758	GO1:X	GO2:X
Gene1759	GO1:X	GO2:X
Gene1760	GO1:X	GO2:X
Gene1761	GO1:X	GO2:X
Gene1762	GO1:X	GO2:X
Gene1763	GO1:X	GO2:X
Gene1764	GO1:X	GO2:X
Gene1765	GO1:X	GO2:X
Gene1766	GO1:X	GO2:X
Gene1767	GO1:X	GO2:X
Gene1768	GO1:X	GO2:X
Gene1769	GO1:X	GO2:X
Gene1770	GO1:X	GO2:X
Gene1771	GO1:X	GO2:X
Gene1772	GO1:X	GO2:X
Gene1773	GO1:X	GO2:X
Gene1774	GO1:X	GO2:X
Gene1775	GO1:X	GO2:X
Gene1776	GO1:X	GO2:X
Gene1777	GO1:X	GO2:X
Gene1778	GO1:X	GO2:X
Gene1779	GO1:X	GO2:X
Gene1780	GO1:X	GO2:X
Gene1781	GO1:X	GO2:X
Gene1782	GO1:X	GO2:X
Gene1783	GO1:X	GO2:X
Gene1784	GO1:X	GO2:X
Gene1785	GO1:X	GO2:X
Gene1786	GO1:X	GO2:X
Gene1787	GO1:X	GO2:X
Gene1788	GO1:X	GO2:X
Gene1789	GO1:X	GO2:X
Gene1790	GO1:X	GO2:X
Gene1791	GO1:X	GO2:X
Gene1792	GO1:X	GO2:X
Gene1793	GO1:X	GO2:X
Gene1794	GO1:X	GO2:X
Gene1795	GO1:X	GO2:X
Gene1796	GO1:X	GO2:X
Gene1797	GO1:X	GO2:X
Gene1798	GO1:X	GO2:X
Gene1799	GO1:X	GO2:X
Gene1800	GO1:X	GO2:X
Gene1801	GO1:X	GO2:X
Gene1802	GO1:X	GO2:X
Gene1803	GO1:X	GO2:X
Gene1804	GO1:X	GO2:X
Gene1805	GO1:X	GO2:X
Gene1806	GO1:X	GO2:X
Gene1807	GO1:X	GO2:X
Gene1808	GO1:X	GO2:X
Gene1809	GO1:X	GO2:X
Gene1810	GO1:X	GO2:X
Gene1811	GO1:X	GO2:X
Gene1812	GO1:X	GO2:X
Gene1813	GO1:X	GO2:X
Gene1814	GO1:X	GO2:X
Gene1815	GO1:X	GO2:X
Gene1816	GO1:X	GO2:X
Gene1817	GO1:X	GO2:X
Gene1818	GO1:X	GO2:X
Gene1819	GO1:X	GO2:X
Gene1820	GO1:X	GO2:X
Gene1821	GO1:X	GO2:X
Gene1822	GO1:X	GO2:X
Gene1823	GO1:X	GO2:X
Gene1824	GO1:X	GO2:X
Gene1825	GO1:X	GO2:X
Gene1826	GO1:X	GO2:X
Gene1827	GO1:X	GO2:X
Gene1828	GO1:X	GO2:X
Gene1829	GO1:X	GO2:X
Gene1830	GO1:X	GO2:X
Gene1831	GO1:X	GO2:X
Gene1832	GO1:X	GO2:X
Gene1833	GO1:X	GO2:X
Gene1834	GO1:X	GO2:X
Gene1835	GO1:X	GO2:X
Gene1836	GO1:X	GO2:X
Gene1837	GO1:X	GO2:X
Gene1838	GO1:X	GO2:X
Gene1839	GO1:X	GO2:X
Gene1840	GO1:X	GO2:X
Gene1841	GO1:X	GO2:X
Gene1842	GO1:X	GO2:X
Gene1843	GO1:X	GO2:X
Gene1844	GO1:X	GO2:X
Gene1845	GO1:X	GO2:X
Gene1846	GO1:X	GO2:X
Gene1847	GO1:X	GO2:X
Gene1848	GO1:X	GO2:X
Gene1849	GO1:X	GO2:X
Gene1850	GO1:X	GO2:X
Gene1851	GO1:X	GO2:X
Gene1852	GO1:X	GO2:X
Gene1853	GO1:X	GO2:X
Gene1854	GO1:X	GO2:X
Gene1855	GO1:X	GO2:X
Gene1856	GO1:X	GO2:X
Gene1857	GO1:X	GO2:X
Gene1858	GO1:X	GO2:X
Gene1859	GO1:X	GO2:X
Gene1860	GO1:X	GO2:X
Gene1861	GO1:X	GO2:X
Gene1862	GO1:X	GO2:X
Gene1863	GO1:X	GO2:X
Gene1864	GO1:X	GO2:X
Gene1865	GO1:X	GO2:X
Gene1866	GO1:X	GO2:X
Gene1867	GO1:X	GO2:X
Gene1868	GO1:X	GO2:X
Gene1869	GO1:X	GO2:X
Gene1870	GO1:X	GO2:X
Gene1871	GO1:X	GO2:X
Gene1872	GO1:X	GO2:X
Gene1873	GO1:X	GO2:X
Gene1874	GO1:X	GO2:X
Gene1875	GO1:X	GO2:X
Gene1876	GO1:X	GO2:X
Gene1877	GO1:X	GO2:X
Gene1878	GO1:X	GO2:X
Gene1879	GO1:X	GO2:X
Gene1880	GO1:X	GO2:X
Gene1881	GO1:X	GO2:X
Gene1882	GO1:X	GO2:X
Gene1883	GO1:X	GO2:X
Gene1884	GO1:X	GO2:X
Gene1885	GO1:X	GO2:X
Gene1886	GO1:X	GO2:X
Gene1887	GO1:X	GO2:X
Gene1888	GO1:X	GO2:X
Gene1889	GO1:X	GO2:X
Gene1890	GO1:X	GO2:X
Gene1891	GO1:X	GO2:X
Gene1892	GO1:X	GO2:X
Gene1893	GO1:X	GO2:X
Gene1894	GO1:X	GO2:X
Gene1895	GO1:X	GO2:X
Gene1896	GO1:X	GO2:X
Gene1897	GO1:X	GO2:X
Gene1898	GO1:X	GO2:X
Gene1899	GO1:X	GO2:X
Gene1900	GO1:X	GO2:X
Gene1901	GO1:X	GO2:X
Gene1902	GO1:X	GO2:X
Gene1903	GO1:X	GO2:X
Gene1904	GO1:X	GO2:X
Gene1905	GO1:X	GO2:X
Gene1906	GO1:X	GO2:X
Gene1907	GO1:X	GO2:X
Gene1908	GO1:X	GO2:X
Gene1909	GO1:X	GO2:X
Gene1910	GO1:X	GO2:X
Gene1911	GO1:X	GO2:X
Gene1912	GO1:X	GO2:X
Gene1913	GO1:X	GO2:X
Gene1914	GO1:X	GO2:X
Gene1915	GO1:X	GO2:X
Gene1916	GO1:X	GO2:X
Gene1917	GO1:X	GO2:X
Gene1918	GO1:X	GO2:X
Gene1919	GO1:X	GO2:X
Gene1920	GO1:X	GO2:X
Gene1921	GO1:X	GO2:X
Gene1922	GO1:X	GO2:X
Gene1923	GO1:X	GO2:X
Gene1924	GO1:X	GO2:X
Gene1925	GO1:X	GO2:X
Gene1926	GO1:X	GO2:X
Gene1927	GO1:X	GO2:X
Gene1928	GO1:X	GO2:X
Gene1929	GO1:X	GO2:X
Gene1930	GO1:X	GO2:X
Gene1931	GO1:X	GO2:X
Gene1932	GO1:X	GO2:X
Gene1933	GO1:X	GO2:X
Gene1934	GO1:X	GO2:X
Gene1935	GO1:X	GO2:X
Gene1936	GO1:X	GO2:X
Gene1937	GO1:X	GO2:X
Gene1938	GO1:X	GO2:X
Gene1939	GO1:X	GO2:X
Gene1940	GO1:X	GO2:X
Gene1941	GO1:X	GO2:X
Gene1942	GO1:X	GO2:X
Gene1943	GO1:X	GO2:X
Gene1944	GO1:X	GO2:X
Gene1945	GO1:X	GO2:X
Gene1946	GO1:X	GO2:X
Gene1947	GO1:X	GO2:X
Gene1948	GO1:X	GO2:X
Gene1949	GO1:X	GO2:X
Gene1950	GO1:X	GO2:X
Gene1951	GO1:X	GO2:X
Gene1952	GO1:X	GO2:X
Gene1953	GO1:X	GO2:X
Gene1954	GO1:X	GO2:X
Gene1955	GO1:X	GO2:X
Gene1956	GO1:X	GO2:X
Gene1957	GO1:X	GO2:X
Gene1958	GO1:X	GO2:X
Gene1959	GO1:X	GO2:X
Gene1960	GO1:X	GO2:X
Gene1961	GO1:X	GO2:X
Gene1962	GO1:X	GO2:X
Gene1963	GO1:X	GO2:X
Gene1964	GO1:X	GO2:X
Gene1965	GO1:X	GO2:X
Gene1966	GO1:X	GO2:X
Gene1967	GO1:X	GO2:X
Gene1968	GO1:X	GO2:X
Gene1969	GO1:X	GO2:X
Gene1970	GO1:X	GO2:X
Gene1971	GO1:X	GO2:X
Gene1972	GO1:X	GO2:X
Gene1973	GO1:X	GO2:X
Gene1974	GO1:X	GO2:X
Gene1975	GO1:X	GO2:X
Gene1976	GO1:X	GO2:X
Gene1977	GO1:X	GO2:X
Gene1978	GO1:X	GO2:X
Gene1979	GO1:X	GO2:X
Gene1980	GO1:X	GO2:X
Gene1981	GO1:X	GO2:X
Gene1982	GO1:X	GO2:X
Gene1983	GO1:X	GO2:X
Gene1984	GO1:X	GO2:X
Gene1985	GO1:X	GO2:X
Gene1986	GO1:X	GO2:X
Gene1987	GO1:X	GO2:X
Gene1988	GO1:X	GO2:X
Gene1989	GO1:X	GO2:X
Gene1990	GO1:X	GO2:X
Gene1991	GO1:X	GO2:X
Gene1992	GO1:X	GO2:X
Gene1993	GO1:X	GO2:X
Gene1994	GO1:X	GO2:X
Gene1995	GO1:X	GO2:X
Gene1996	GO1:X	GO2:X
Gene1997	GO1:X	GO2:X
Gene1998	GO1:X	GO2:X
Gene1999	GO1:X	GO2:X
Gene2000	GO1:X	GO2:X
[truncated: 2,000 more rows]

## Sheet: Differentialy Expressed Genes
Gene1
Gene2
Gene3
Gene4
Gene5
Gene6
Gene7
Gene8
Gene9
Gene10
Gene548
Gene549
Gene550
Gene551
Gene552
Gene553
Gene554
Gene555
Gene556
Gene557
Gene558
Gene559
Gene560
Gene561
Gene562
Gene563
Gene564
Gene565
Gene566
Gene567
Gene568
Gene569
Gene570
Gene571
Gene572
Gene573
Gene574
Gene575
Gene576
Gene577
Gene578
Gene579
Gene580
Gene581
Gene582
Gene583
Gene584
Gene585
Gene586
Gene587
Gene588
Gene589
Gene590
Gene591
Gene592
Gene593
Gene594
Gene595
Gene596
Gene597
Gene598
Gene599
Gene600
Gene601
Gene602
Gene603
Gene604
Gene605
Gene606
Gene607
Gene608
Gene609
Gene610
Gene611
Gene612
Gene613
Gene614
Gene615
Gene616
Gene617
Gene618
Gene619
Gene620
Gene621
Gene622
Gene623
Gene624
Gene625
Gene626
Gene627
Gene628
Gene629
Gene630
Gene631
Gene632
Gene633
Gene634
Gene635
Gene636
Gene637
Gene638
Gene639
Gene640
Gene641
Gene642
Gene643
Gene644
Gene645
Gene646
Gene647
Gene648
Gene649
Gene650
Gene651
Gene652
Gene653
Gene654
Gene655
Gene656
Gene657
Gene658
Gene659
Gene660
Gene661
Gene662
Gene663
Gene664
Gene665
Gene666
Gene667
Gene668
Gene669
Gene670
Gene671
Gene672
Gene673
Gene674
Gene675
Gene676
Gene677
Gene678
Gene679
Gene680
Gene681
Gene682
Gene683
Gene684
Gene685
Gene686
Gene687
Gene688
Gene689
Gene690
Gene691
Gene692
Gene693
Gene694
Gene695
Gene696
Gene697
Gene698
Gene699
Gene700
Gene701
Gene702
Gene703
Gene704
Gene705
Gene706
Gene707
Gene708
Gene709
Gene710
Gene711
Gene712
Gene713
Gene714
Gene715
Gene716
Gene717
Gene718
Gene719
Gene720
Gene721
Gene722
Gene723
Gene724
Gene725
Gene726
Gene727
Gene728
Gene729
Gene730
Gene731
Gene732
Gene733
Gene734
Gene735
Gene736
Gene737

## Sheet: GeneMergeResults
GeneMerge v1.2; synthetic_Results_GeneMerge.txt
Gene Association File: testOrganism2Genemerge
Description File: SyntheticOntolgy
Population File: reference_list
Study File: experiment_list.txt
GMRG_Term	Pop_freq	Pop_frac	Study_frac	Raw_es	e-score	Description	Contributing_genes
GO2:CC	0.03925	157/4000	10/200	0.258276	1	Category G2:CC	Gene1	Gene2	Gene3	Gene4	Gene5	Gene6	Gene7	Gene8	Gene9	Gene10
GO1:X	0.9	3600/4000	190/200	0.00692419	0.0276967	Any other than GO1:BP	Gene548	Gene549	Gene550	Gene551	Gene552	Gene553	Gene554	Gene555	Gene556	Gene557	Gene558	Gene559	Gene560	Gene561	Gene562	Gene563	Gene564	Gene565	Gene566	Gene567	Gene568	Gene569	Gene570	Gene571	Gene572	Gene573	Gene574	Gene575	Gene576	Gene577	Gene578	Gene579	Gene580	Gene581	Gene582	Gene583	Gene584	Gene585	Gene586	Gene587	Gene588	Gene589	Gene590
GO2:X	0.96075	3843/4000	190/200	0.840061	1	Any other than GO2:CC	Gene548	Gene549	Gene550	Gene551	Gene552	Gene553	Gene554	Gene555	Gene556	Gene557	Gene558	Gene559	Gene560	Gene561	Gene562	Gene563	Gene564	Gene565	Gene566	Gene567	Gene568	Gene569	Gene570	Gene571	Gene572	Gene573	Gene574	Gene575	Gene576	Gene577	Gene578	Gene579	Gene580	Gene581	Gene582	Gene583	Gene584	Gene585	Gene586	Gene587	Gene588	Gene589	Gene590
GO1:BP	0.1	400/4000	10/200	0.997061	1	Category G1:BP	Gene1	Gene2	Gene3	Gene4	Gene5	Gene6	Gene7	Gene8	Gene9	Gene10
Total number of genes: 4000
Total number of Study genes: 200
Total number of Study gene GMRG terms (pop non-singletons): 4 (4)
Genes with GMRG information: 200
Genes with no GMRG information:
These are:
[truncated: 147 more columns]

## Sheet: GENECODIS Results
Annotation/s	# list	# reference	p-value	Genes	Description
GO1:X,GO2:X	190(200)	3460(4000)	5.15981e-05	Gene548, Gene549, Gene550, Gene551, Gene552, Gene553, Gene554, Gene555, Gene556, Gene557, Gene558, Gene559, Gene560, Gene561, Gene562, Gene563, Gene564, Gene565, Gene566, Gene567, Gene568, Gene569, Gene570, Gene571, Gene572, Gene573, Gene574, Gene575, Gene576, Gene577, Gene578, Gene579, Gene580, Gene581, Gene582, Gene583, Gene584, Gene585, Gene586, Gene587, Gene588, Gene589, Gene590, Gene591, Gen…	GO1:X,GO2:X
GO1:BP,GO2:CC	10(200)	10(4000)	7.85758e-14	Gene1, Gene2, Gene3, Gene4, Gene5, Gene6, Gene7, Gene8, Gene9, Gene10	GO1:BP,GO2:CC
