# Supplementary material for: GENECODIS: a web-based tool for finding significant concurrent annotations in gene lists
Source: Genome Biol. 2007 Jan 4;8(1):R3. doi: 10.1186/gb-2007-8-1-r3 (PMC1839127; doi:10.1186/gb-2007-8-1-r3)
Supplement: Additional data file 3 — A compressed file containing a description of a comparative analysis of the results provided by GENECODIS and other related tools. [file gb-2007-8-1-r3-S3.zip › Additional_file3/Yeast_DAVIDResults.xls]

## Sheet: Functional Annotation Chart
Biological enrichment analysis performed by DAVID Software from the yeast dataset.
GO annotations that appear in at least 3 genes were used
Category	Term	Count	%	PValue	Genes
GOTERM_CC_5	microbody	28	0.1302	6.92954e-26	854965, 854113, 850361, 854018, 851831, 854352, 855606, 853477, 851843, 856734, 854251, 854646, 852724, 850888, 854852, 852523, 853647, 855723, 855991, 851481, 855956, 852667, 853636, 856565, 855518, 855387, 853878, 850990,
GOTERM_CC_5	peroxisome	28	0.1302	6.92954e-26	854965, 854113, 850361, 854018, 851831, 854352, 855606, 853477, 851843, 856734, 854251, 854646, 852724, 850888, 854852, 852523, 853647, 855723, 855991, 851481, 855956, 852667, 853636, 856565, 855518, 855387, 853878, 850990,
GOTERM_BP_5	carboxylic acid metabolism	35	0.1628	7.2978e-10	854965, 850361, 854018, 854545, 854352, 856794, 855606, 851158, 853477, 2827705, 854646, 851307, 855853, 854852, 856114, 854267, 854096, 850514, 851237, 855723, 856049, 851987, 854714, 856539, 851481, 852667, 851606, 855786, 851598, 853994, 855323, 851285, 855518, 853878, 850990,
GOTERM_BP_5	peroxisome organization and biogenesis	12	0.0558	2.61255e-08	854251, 854113, 851802, 854018, 854545, 853636, 852724, 850888, 855991, 851831, 856565, 855387,
GOTERM_BP_5	fatty acid metabolism	13	0.0605	3.4031e-08	854545, 854018, 855723, 854352, 851481, 853477, 854646, 851606, 852667, 855518, 854267, 853878, 850990,
GOTERM_CC_5	microbody membrane	8	0.0372	4.00193e-06	852523, 854113, 853647, 855956, 854018, 852724, 850888, 855991,
GOTERM_CC_5	peroxisomal membrane	8	0.0372	4.00193e-06	852523, 854113, 853647, 855956, 854018, 852724, 850888, 855991,
GOTERM_BP_5	coenzyme metabolism	19	0.0884	4.44835e-06	854965, 850361, 856027, 855723, 853853, 852327, 850991, 855606, 854900, 851481, 856734, 854646, 851002, 854651, 850846, 851983, 851474, 854262, 851285,
GOTERM_CC_5	mitochondrion	57	0.2651	0.000208499	853648, 854965, 850361, 856027, 853477, 854651, 853071, 854253, 852476, 856114, 853158, 854267, 850514, 852116, 855309, 855047, 855736, 852181, 852250, 854714, 851002, 856447, 853332, 852142, 854231, 853898, 853775, 854130, 852977, 855114, 852327, 851843, 856734, 850686, 855578, 850563, 851983, 851474, 851175, 856005, 853561, 856737, 851237, 853938, 854360, 855723, 853586, 853558, 853853, 854900,…
GOTERM_CC_5	cytoplasm	72	0.3349	0.000310635	854965, 853648, 854113, 850361, 853941, 853477, 854651, 853071, 854253, 850947, 852476, 853158, 854267, 850514, 855309, 852116, 855047, 855736, 852264, 852181, 852250, 852468, 854714, 851002, 851786, 856447, 853332, 853636, 856565, 852142, 854231, 855894, 853898, 850990, 853775, 854130, 852977, 855114, 851831, 852327, 851843, 856734, 850686, 855578, 850563, 851983, 851474, 851175, 852724, 856005,…
GOTERM_BP_5	glyoxylate metabolism	4	0.0186	0.000334772	850361, 856794, 855606, 851481,
GOTERM_BP_5	cofactor biosynthesis	13	0.0605	0.000348303	854965, 850361, 856027, 853853, 852327, 855606, 854900, 856734, 854646, 851002, 850846, 851983, 851285,
GOTERM_BP_5	cellular lipid metabolism	19	0.0884	0.000427762	855994, 853941, 854018, 854545, 855723, 854352, 851644, 854900, 851481, 853477, 854646, 851606, 852667, 853872, 855003, 855518, 850990, 853878, 854267,
GOTERM_BP_5	water-soluble vitamin metabolism	10	0.0465	0.000943582	854965, 854651, 851474, 855723, 854262, 850991, 855120, 851285, 852247, 851481,
GOTERM_BP_5	cation transport	11	0.0512	0.0019054	851002, 850911, 854130, 851983, 856027, 856447, 854916, 855736, 853853, 854007, 852327,
GOTERM_BP_5	nucleotide metabolism	11	0.0512	0.00429703	851002, 854651, 851983, 856027, 851474, 855723, 853853, 854262, 850991, 852327, 851481,
GOTERM_CC_5	proton-transporting ATP synthase complex (sensu Eukaryota)	5	0.0233	0.00514611	851002, 851983, 856027, 853853, 852327,
GOTERM_BP_5	organelle fission	3	0.014	0.00620476	850686, 854018, 853332,
GOTERM_BP_5	phosphate metabolism	15	0.0698	0.00627344	856027, 851834, 853853, 850568, 852327, 852390, 852664, 851002, 855013, 850641, 851983, 852142, 855130, 855170, 854231,
GOTERM_BP_5	ATP metabolism	5	0.0233	0.0072113	851002, 851983, 856027, 853853, 852327,
GOTERM_BP_5	ion transport	11	0.0512	0.00730843	851002, 850911, 854130, 851983, 856027, 856447, 854916, 855736, 853853, 854007, 852327,
GOTERM_CC_5	proton-transporting ATP synthase complex, coupling factor F(o) (sensu Eukaryota)	4	0.0186	0.00779227	851002, 851983, 856027, 853853,
GOTERM_BP_5	oxidative phosphorylation	7	0.0326	0.0081322	851002, 851983, 856027, 853853, 852142, 852327, 854231,
GOTERM_BP_5	hydrogen transport	5	0.0233	0.0125499	851002, 851983, 856027, 853853, 852327,
GOTERM_BP_5	proton transport	5	0.0233	0.0125499	851002, 851983, 856027, 853853, 852327,
GOTERM_CC_5	organelle inner membrane	11	0.0512	0.0131855	851002, 856737, 854130, 851983, 855114, 852250, 853853, 852142, 852327, 854231, 854267,
GOTERM_CC_5	proton-transporting two-sector ATPase complex	5	0.0233	0.0157437	851002, 851983, 856027, 853853, 852327,
GOTERM_CC_5	mitochondrial membrane	15	0.0698	0.0196456	856737, 854130, 856027, 855114, 852250, 853558, 853853, 852327, 851002, 850686, 851983, 853332, 852142, 854231, 854267,
GOTERM_CC_5	organelle membrane	21	0.0977	0.0238176	852523, 854113, 856737, 854130, 855114, 852250, 853853, 855991, 852327, 854900, 852721, 851002, 850686, 851983, 850947, 853332, 852724, 852142, 854447, 854231, 854267,
GOTERM_CC_5	mitochondrial envelope	16	0.0744	0.025935	856737, 853775, 854130, 856027, 855114, 852250, 853558, 853853, 852327, 851002, 850686, 851983, 853332, 852142, 854231, 854267,
GOTERM_CC_5	proton-transporting ATP synthase complex	4	0.0186	0.0262706	851002, 851983, 853853, 852327,
GOTERM_CC_5	mitochondrial inner membrane	13	0.0605	0.0263109	856737, 854130, 856027, 852250, 853558, 855114, 853853, 852327, 851002, 851983, 852142, 854231, 854267,
GOTERM_BP_5	amino acid metabolism	13	0.0605	0.0281658	850514, 854096, 850361, 851237, 851987, 854714, 851158, 856539, 851307, 855786, 851598, 854852, 856114,
GOTERM_CC_5	organelle envelope	17	0.0791	0.0372589	856737, 853775, 854130, 852788, 855114, 852250, 853853, 852327, 854900, 851002, 850686, 853410, 851983, 853332, 852142, 854231, 854267,
GOTERM_CC_5	envelope	17	0.0791	0.0372589	856737, 853775, 854130, 852788, 855114, 852250, 853853, 852327, 854900, 851002, 850686, 853410, 851983, 853332, 852142, 854231, 854267,
GOTERM_CC_5	membrane	24	0.1116	0.0433851	852523, 854113, 856737, 854130, 852788, 855114, 852250, 853853, 855991, 852327, 854900, 852721, 851002, 850686, 853410, 851983, 854916, 850947, 853332, 852724, 852142, 854447, 854231, 854267,
GOTERM_CC_5	proton-transporting ATP synthase complex, coupling factor F(o)	3	0.014	0.0485427	851002, 851983, 853853,
GOTERM_CC_5	membrane-bound organelle	102	0.4744	0.0616031	851802, 854545, 851809, 851158, 852824, 853410, 853071, 854253, 850947, 852476, 854267, 852116, 855047, 852468, 856534, 851786, 851448, 853636, 856565, 852777, 855323, 854231, 855387, 853898, 850990, 853775, 852327, 854306, 851843, 856734, 850686, 851150, 855578, 850563, 851983, 851175, 852724, 854852, 855060, 856737, 851237, 853938, 854360, 854007, 855991, 851481, 852721, 852734, 851606, 854537,…
GOTERM_CC_5	intracellular membrane-bound organelle	102	0.4744	0.0616031	851802, 854545, 851809, 851158, 852824, 853410, 853071, 854253, 850947, 852476, 854267, 852116, 855047, 852468, 856534, 851786, 851448, 853636, 856565, 852777, 855323, 854231, 855387, 853898, 850990, 853775, 852327, 854306, 851843, 856734, 850686, 851150, 855578, 850563, 851983, 851175, 852724, 854852, 855060, 856737, 851237, 853938, 854360, 854007, 855991, 851481, 852721, 852734, 851606, 854537,…
GOTERM_BP_5	regulation of carbohydrate metabolism	4	0.0186	0.0630925	851802, 853751, 855323, 852743,
GOTERM_BP_5	intracellular protein transport	14	0.0651	0.0688244	856737, 854113, 852788, 852264, 855114, 855256, 851831, 855991, 856575, 854552, 850947, 852724, 850888, 856565,
GOTERM_BP_5	protein import	7	0.0326	0.0785435	856737, 852788, 855114, 852724, 850888, 855991, 855256,
GOTERM_BP_5	nitrogen compound catabolism	4	0.0186	0.0806756	851307, 856114, 851987, 851158,
GOTERM_BP_5	amine catabolism	4	0.0186	0.0806756	851307, 856114, 851987, 851158,
GOTERM_BP_5	protein transport	14	0.0651	0.08353	856737, 854113, 852788, 852264, 855114, 855256, 851831, 855991, 856575, 854552, 850947, 852724, 850888, 856565,
GOTERM_BP_5	cellular carbohydrate metabolism	11	0.0512	0.0878099	850361, 855723, 853288, 854262, 855323, 853994, 856794, 855606, 852743, 851481, 853932,
GOTERM_BP_5	carbohydrate metabolism	3	0.014	0.0958853	851802, 853751, 852743,
GOTERM_CC_5	integral to membrane	7	0.0326	0.101774	851002, 851983, 852788, 853410, 854916, 853853, 852327,
GOTERM_BP_5	nitrogen compound biosynthesis	8	0.0372	0.103257	854096, 850514, 850361, 851237, 855786, 851598, 854852, 854714,
GOTERM_BP_5	amine biosynthesis	8	0.0372	0.103257	854096, 850514, 850361, 851237, 855786, 851598, 854852, 854714,
GOTERM_CC_5	intrinsic to membrane	7	0.0326	0.117389	851002, 851983, 852788, 853410, 854916, 853853, 852327,
GOTERM_BP_5	regulation of nucleobase, nucleoside, nucleotide and nucleic acid metabolism	18	0.0837	0.169803	855060, 851645, 854106, 851802, 853938, 854545, 851846, 851809, 853751, 850991, 852275, 852340, 851598, 856453, 855323, 856134, 856763, 855443,
GOTERM_BP_5	organic acid metabolism	4	0.0186	0.218455	854096, 854545, 851158, 854267,
GOTERM_BP_5	regulation of metabolism	6	0.0279	0.221115	851802, 853751, 850991, 852743, 855717, 856763,
GOTERM_BP_5	nucleotide biosynthesis	5	0.0233	0.248227	851002, 851983, 856027, 853853, 852327,
GOTERM_BP_5	cation homeostasis	5	0.0233	0.352921	854130, 852598, 851786, 854255, 855256,
GOTERM_CC_5	intracellular organelle	104	0.4837	0.353761	851802, 854545, 851809, 851158, 852824, 853410, 853071, 854253, 850947, 852476, 854267, 852116, 855047, 852468, 856534, 851786, 851448, 853636, 856565, 852777, 855323, 854231, 855387, 853898, 850990, 853775, 852327, 854306, 851843, 856734, 850686, 851150, 855578, 850563, 851983, 851175, 852724, 854852, 855060, 856737, 851237, 853938, 854360, 854007, 855991, 854414, 851481, 852721, 852734, 851606,…
GOTERM_CC_5	organelle	104	0.4837	0.353761	851802, 854545, 851809, 851158, 852824, 853410, 853071, 854253, 850947, 852476, 854267, 852116, 855047, 852468, 856534, 851786, 851448, 853636, 856565, 852777, 855323, 854231, 855387, 853898, 850990, 853775, 852327, 854306, 851843, 856734, 850686, 851150, 855578, 850563, 851983, 851175, 852724, 854852, 855060, 856737, 851237, 853938, 854360, 854007, 855991, 854414, 851481, 852721, 852734, 851606,…
GOTERM_BP_5	protein complex assembly	7	0.0326	0.368287	856737, 853775, 855114, 853853, 852142, 855256, 856575,
GOTERM_BP_5	vitamin biosynthesis	3	0.014	0.370376	854262, 855120, 852247,
GOTERM_BP_5	steroid biosynthesis	3	0.014	0.382298	855003, 853872, 854900,
GOTERM_BP_5	carbohydrate biosynthesis	4	0.0186	0.390197	855323, 853994, 852743, 853932,
GOTERM_BP_5	lipid metabolism	3	0.014	0.417464	854545, 853872, 854267,
GOTERM_BP_5	positive regulation of cellular metabolism	4	0.0186	0.443647	854545, 851846, 855323, 856763,
GOTERM_CC_5	integral to organelle membrane	3	0.014	0.471864	853647, 855956, 850947,
GOTERM_BP_5	steroid metabolism	3	0.014	0.495322	855003, 853872, 854900,
GOTERM_CC_5	intracellular	104	0.4837	0.499852	851802, 854545, 851809, 851158, 852824, 853410, 853071, 854253, 850947, 852476, 854267, 852116, 855047, 852468, 856534, 851786, 851448, 853636, 856565, 852777, 855323, 854231, 855387, 853898, 850990, 853775, 852327, 854306, 851843, 856734, 850686, 851150, 855578, 850563, 851983, 851175, 852724, 854852, 855060, 856737, 851237, 853938, 854360, 854007, 855991, 854414, 851481, 852721, 852734, 851606,…
GOTERM_CC_5	cell	105	0.4884	0.531126	851802, 854545, 851809, 851158, 852824, 853410, 853071, 854253, 850947, 852476, 854267, 852116, 855047, 852468, 856534, 851786, 851448, 853636, 856565, 852777, 855323, 854231, 855387, 853898, 850990, 853775, 852327, 854306, 851843, 856734, 850686, 851150, 855578, 850563, 851983, 851175, 852724, 854852, 855060, 856737, 851237, 853938, 854360, 854007, 855991, 854414, 851481, 852721, 852734, 851606,…
GOTERM_BP_5	organelle organization and biogenesis	7	0.0326	0.598298	854251, 854130, 851802, 854545, 855991, 850991, 853584,
GOTERM_BP_5	monosaccharide metabolism	4	0.0186	0.605368	853288, 854262, 855323, 853994,
GOTERM_BP_5	transcription	18	0.0837	0.62775	855060, 851645, 854106, 851802, 853938, 854545, 851846, 851809, 853751, 850991, 852275, 852340, 851598, 856453, 855323, 856134, 856763, 855443,
GOTERM_BP_5	mitochondrion organization and biogenesis	4	0.0186	0.667327	850686, 854130, 853332, 853584,
GOTERM_BP_5	lipid biosynthesis	5	0.0233	0.669007	853941, 855003, 853872, 851644, 854900,
GOTERM_BP_5	cell communication	3	0.014	0.670784	852390, 852664, 851420,
GOTERM_BP_5	external encapsulating structure organization and biogenesis	4	0.0186	0.67376	852237, 855136, 851156, 853951,
GOTERM_BP_5	endocytosis	3	0.014	0.72853	854208, 851606, 855136,
GOTERM_BP_5	biopolymer modification	16	0.0744	0.736834	856737, 853775, 853930, 851834, 855114, 850568, 852664, 854306, 856734, 855013, 850641, 850947, 855130, 855170, 850811, 856134,
GOTERM_BP_5	regulation of physiological process	6	0.0279	0.771655	851802, 853751, 850991, 852743, 855717, 856763,
GOTERM_BP_5	regulation of biological process	6	0.0279	0.783215	851802, 853751, 850991, 852743, 855717, 856763,
GOTERM_CC_5	vacuole	6	0.0279	0.788436	854255, 856609, 855717, 854447, 852721, 850782,
GOTERM_BP_5	sporulation	3	0.014	0.788505	851016, 855170, 855518,
GOTERM_BP_5	reproductive sporulation	3	0.014	0.788505	851016, 855170, 855518,
GOTERM_BP_5	cell differentiation	3	0.014	0.793817	851016, 855170, 855518,
GOTERM_BP_5	interphase of mitotic cell cycle	3	0.014	0.799012	851834, 851542, 850601,
GOTERM_BP_5	intracellular transport	15	0.0698	0.800308	856737, 854113, 852788, 852264, 855114, 852250, 855256, 851831, 855991, 856575, 854552, 850947, 852724, 850888, 856565,
GOTERM_BP_5	establishment of cellular localization	15	0.0698	0.82085	856737, 854113, 852788, 852264, 855114, 852250, 855256, 851831, 855991, 856575, 854552, 850947, 852724, 850888, 856565,
GOTERM_BP_5	sporulation (sensu Fungi)	3	0.014	0.827822	851016, 855170, 855518,
GOTERM_CC_5	nuclear envelope	3	0.014	0.855516	852788, 853410, 854900,
GOTERM_CC_5	cytoplasmic membrane-bound vesicle	3	0.014	0.859287	856447, 854007, 853898,
GOTERM_BP_5	nuclear transport	3	0.014	0.867715	852788, 855256, 856575,
GOTERM_CC_5	vacuolar membrane	3	0.014	0.876834	854447, 852721, 850782,
GOTERM_BP_5	cell organization and biogenesis	14	0.0651	0.876835	852237, 854130, 851802, 854545, 852264, 852250, 855136, 855991, 850991, 853951, 854552, 853584, 854251, 851156,
GOTERM_BP_5	nucleocytoplasmic transport	3	0.014	0.887414	852788, 855256, 856575,
GOTERM_BP_5	membrane lipid metabolism	3	0.014	0.887414	855994, 853941, 851644,
GOTERM_BP_5	negative regulation of cellular metabolism	4	0.0186	0.887581	852340, 851802, 851809, 850991,
GOTERM_BP_5	cell wall organization and biogenesis	4	0.0186	0.895288	852237, 855136, 851156, 853951,
GOTERM_CC_5	endoplasmic reticulum	9	0.0419	0.898802	851786, 853941, 855003, 852264, 850947, 852468, 856111, 854900, 855894,
GOTERM_BP_5	biopolymer catabolism	4	0.0186	0.919669	851542, 853811, 852468, 852743,
GOTERM_BP_5	metabolism	18	0.0837	0.919754	854096, 856737, 851802, 854545, 855114, 853853, 853751, 850991, 851158, 855717, 852390, 852734, 853872, 852743, 854231, 856763, 853842, 854267,
GOTERM_CC_5	transcription factor complex	3	0.014	0.924665	853751, 856134, 855443,
GOTERM_BP_5	reproductive physiological process	4	0.0186	0.928951	855947, 851016, 855170, 855518,
GOTERM_BP_5	reproductive cellular physiological process	4	0.0186	0.928951	855947, 851016, 855170, 855518,
GOTERM_BP_5	development	6	0.0279	0.930735	851016, 855136, 850991, 855170, 852664, 855518,
GOTERM_CC_5	endomembrane system	4	0.0186	0.953068	852788, 853410, 850947, 854900,
GOTERM_BP_5	transport	10	0.0465	0.953492	854208, 853647, 851606, 852264, 852250, 855136, 852327, 856049, 854447, 854552,
GOTERM_BP_5	reproduction	5	0.0233	0.955536	855947, 851016, 855136, 855170, 855518,
GOTERM_BP_5	primary metabolism	14	0.0651	0.95609	854096, 856737, 851802, 854545, 855114, 853853, 853751, 850991, 851158, 855717, 852734, 853872, 852743, 854267,
GOTERM_BP_5	response to stress	3	0.014	0.958882	853842, 852390, 852664,
GOTERM_CC_5	storage vacuole	3	0.014	0.959581	854255, 856609, 855717,
GOTERM_CC_5	lytic vacuole	3	0.014	0.959581	854255, 856609, 855717,
GOTERM_BP_5	establishment of localization	10	0.0465	0.959889	854208, 853647, 851606, 852264, 852250, 855136, 852327, 856049, 854447, 854552,
GOTERM_BP_5	localization	10	0.0465	0.968029	854208, 853647, 851606, 852264, 852250, 855136, 852327, 856049, 854447, 854552,
GOTERM_BP_5	cellular localization	3	0.014	0.96832	852264, 852250, 854552,
GOTERM_BP_5	protein catabolism	3	0.014	0.96832	851542, 853811, 852468,
GOTERM_BP_5	cellular macromolecule catabolism	5	0.0233	0.976875	851542, 853811, 854262, 852468, 852743,
GOTERM_BP_5	cytoskeleton organization and biogenesis	4	0.0186	0.977143	854208, 856738, 854414, 851420,
GOTERM_BP_5	cellular metabolism	14	0.0651	0.980896	854096, 851802, 854545, 853751, 850991, 851158, 855717, 852390, 852734, 853872, 852743, 854231, 853842, 854267,
GOTERM_CC_5	nucleoplasm	6	0.0279	0.984563	851645, 854106, 853751, 856453, 856134, 855443,
GOTERM_BP_5	physiological process	41	0.1907	0.984667	854130, 851802, 854545, 855114, 853751, 855136, 855256, 850991, 852327, 853951, 851158, 852390, 854552, 854251, 852743, 853842, 854267, 854096, 855947, 856737, 853647, 852237, 852264, 852250, 853853, 855991, 856049, 855717, 852664, 853584, 854208, 852734, 851606, 853872, 851016, 851156, 855170, 854447, 854231, 856763, 855518,
GOTERM_BP_5	macromolecule metabolism	9	0.0419	0.986422	856737, 852734, 851802, 855114, 853853, 853751, 850991, 852743, 855717,
GOTERM_BP_5	protein metabolism	5	0.0233	0.989754	856737, 852734, 855114, 853853, 855717,
GOTERM_BP_5	response to stimulus	4	0.0186	0.989929	851542, 853842, 852390, 852664,
GOTERM_BP_5	nucleobase, nucleoside, nucleotide and nucleic acid metabolism	3	0.014	0.992921	851802, 853751, 850991,
GOTERM_CC_5	cytoskeleton	3	0.014	0.993452	855013, 855136, 854414,
GOTERM_BP_5	cellular process	38	0.1767	0.99382	854130, 851802, 854545, 853751, 855136, 855256, 852327, 850991, 853951, 851158, 852390, 854552, 851420, 854251, 852743, 853842, 854267, 854096, 855947, 853647, 852237, 852264, 852250, 855991, 856049, 855717, 852664, 853584, 854208, 852734, 851606, 853872, 851016, 851156, 855170, 854447, 854231, 855518,
GOTERM_BP_5	cellular physiological process	37	0.1721	0.994744	854130, 851802, 854545, 853751, 855136, 855256, 852327, 850991, 853951, 851158, 852390, 854552, 854251, 852743, 853842, 854267, 854096, 855947, 853647, 852237, 852264, 852250, 855991, 856049, 855717, 852664, 853584, 854208, 852734, 851606, 853872, 851016, 851156, 855170, 854447, 854231, 855518,
GOTERM_CC_5	chromosome	3	0.014	0.995192	855060, 856738, 852275,
GOTERM_BP_5	vesicle-mediated transport	4	0.0186	0.997862	854208, 851606, 855136, 850782,
GOTERM_BP_5	cellular protein metabolism	23	0.107	0.998339	856737, 853775, 851834, 855114, 850568, 852468, 851800, 855717, 852664, 854306, 856734, 855013, 851307, 852734, 850641, 853071, 850947, 853811, 851542, 855130, 855170, 850811, 856134,
GOTERM_BP_5	cellular macromolecule metabolism	3	0.014	0.998656	852734, 852743, 855717,
GOTERM_BP_5	chromosome organization and biogenesis	5	0.0233	0.999032	851645, 851542, 853811, 850991, 856134,
GOTERM_CC_5	protein complex	14	0.0651	0.999167	856737, 852788, 856738, 855114, 853853, 852327, 851002, 853071, 853410, 851983, 850947, 852142, 854832, 854231,
GOTERM_BP_5	biosynthesis	3	0.014	0.999246	854096, 852734, 853872,
GOTERM_BP_5	RNA metabolism	6	0.0279	0.999643	853479, 851150, 852788, 853930, 854832, 855256,
GOTERM_BP_5	macromolecule biosynthesis	9	0.0419	0.999758	851307, 852734, 853071, 850947, 855323, 853994, 852743, 856734, 853932,
GOTERM_CC_5	nuclear lumen	7	0.0326	0.999767	851645, 854106, 853751, 854832, 856453, 856134, 855443,
GOTERM_BP_5	DNA metabolism	6	0.0279	0.999948	851645, 855060, 855013, 856453, 850991, 856134,
GOTERM_CC_5	nucleus	44	0.2047	0.99998	852788, 851802, 856738, 854545, 851809, 853751, 851158, 852275, 854306, 853479, 852824, 856797, 851150, 853410, 855588, 851542, 855130, 856453, 856134, 855443, 854542, 855060, 851645, 854106, 851237, 853938, 851846, 852247, 854900, 856539, 852664, 855013, 856534, 851786, 852335, 851448, 853811, 851598, 854537, 852777, 854832, 854262, 855323, 856763,
GOTERM_CC_5	non-membrane-bound organelle	6	0.0279	0.999995	855060, 855013, 853071, 856738, 854832, 854414,
GOTERM_CC_5	intracellular non-membrane-bound organelle	6	0.0279	0.999995	855060, 855013, 853071, 856738, 854832, 854414,
GOTERM_BP_5	protein biosynthesis	5	0.0233	0.999996	851307, 852734, 853071, 850947, 856734,

## Sheet: Functional Annotation Cluster..
Functional annotation clustering performed by DAVID Software from the yeast dataset.
Low Classification stringency was used
Functional Group 1	Median: 3.0078227322545735E-8	Geo: 8.244421491232716E-12	http://niaid.abcc.ncifcrf.gov/geneReport.jsp?rowids=,1981187,1983033,1988021,1981760,1986007,1985112,1983079,1985029,1987072,1980744,1980768,1987805,1984486,1982245,1984414,1980450,1982774,1985734,1986394,1986383,1982393,1987472,1981151,1985007,1988459,1988145,1988074,1980723,1983105,1987314,1986238,1984866,1981846,1983317,1982560,1981454,1986738,1986653,1985228,1981756,1980614,1980503,1986718,19…
GOTERM_CC_5	peroxisome	http://niaid.abcc.ncifcrf.gov/geneReport.jsp?rowids=,1981187,1983033,1988021,1981760,1986007,1985112,1983079,1985029,1987072,1980744,1980768,1987805,1984486,1982245,1984414,1980450,1982774,1985734,1986394,1986383,1982393,1987472,1981151,1985007,1988459,1988145,1988074,1980723	28	0.1302	6.92954e-26
GOTERM_CC_5	microbody	http://niaid.abcc.ncifcrf.gov/geneReport.jsp?rowids=,1981187,1983033,1988021,1981760,1986007,1985112,1983079,1985029,1987072,1980744,1980768,1987805,1984486,1982245,1984414,1980450,1982774,1985734,1986394,1986383,1982393,1987472,1981151,1985007,1988459,1988145,1988074,1980723	28	0.1302	6.92954e-26
GOTERM_BP_5	carboxylic acid metabolism	http://niaid.abcc.ncifcrf.gov/geneReport.jsp?rowids=,1981187,1988021,1981760,1983105,1985112,1987314,1983079,1986238,1985029,1984866,1987805,1981846,1983317,1984414,1982560,1981454,1986738,1986653,1985228,1985734,1981756,1980614,1980503,1986718,1986383,1987472,1981983,1982628,1982854,1987938,1986489,1985933,1988459,1988074,1980723	35	0.1628	7.2978e-10
GOTERM_BP_5	peroxisome organization and biogenesis	http://niaid.abcc.ncifcrf.gov/geneReport.jsp?rowids=,1980768,1983033,1981516,1981760,1983105,1981151,1984486,1982245,1986394,1986007,1985007,1988145	12	0.0558	2.61255e-08
GOTERM_BP_5	fatty acid metabolism	http://niaid.abcc.ncifcrf.gov/geneReport.jsp?rowids=,1983105,1981760,1985734,1985112,1986383,1985029,1987805,1981983,1987472,1988459,1981454,1988074,1980723	13	0.0605	3.4031e-08
GOTERM_CC_5	microbody membrane	http://niaid.abcc.ncifcrf.gov/geneReport.jsp?rowids=,1980450,1983033,1982774,1982393,1981760,1984486,1982245,1986394	8	0.0372	4.00193e-06
GOTERM_CC_5	peroxisomal membrane	http://niaid.abcc.ncifcrf.gov/geneReport.jsp?rowids=,1980450,1983033,1982774,1982393,1981760,1984486,1982245,1986394	8	0.0372	4.00193e-06
GOTERM_BP_5	cellular lipid metabolism	http://niaid.abcc.ncifcrf.gov/geneReport.jsp?rowids=,1986166,1980853,1981760,1983105,1985734,1985112,1982956,1980721,1986383,1985029,1987805,1981983,1987472,1981425,1987885,1988459,1980723,1988074,1981454	19	0.0884	0.000427762
Functional Group 2	Median: 0.01574372963211613	Geo: 0.01379593202654448	http://niaid.abcc.ncifcrf.gov/geneReport.jsp?rowids=,1981187,1988021,1981557,1985734,1985371,1986872,1984391,1983079,1980721,1986383,1980744,1987805,1981169,1984153,1982926,1986815,1985243,1984655,1985933,1986508,1980451,1981025,1981580,1988046,1980788,1987778,1988135,1981644,1984635,1987556,1984881,1980569,1980884,1982556,1981373,1981492,1986104,1984392,1985253,1987945,1981454,1982638,1986961,19…
GOTERM_BP_5	coenzyme metabolism	http://niaid.abcc.ncifcrf.gov/geneReport.jsp?rowids=,1981187,1988021,1981557,1985734,1985371,1986872,1984391,1983079,1980721,1986383,1980744,1987805,1981169,1984153,1982926,1986815,1985243,1984655,1985933	19	0.0884	4.44835e-06
GOTERM_BP_5	cofactor biosynthesis	http://niaid.abcc.ncifcrf.gov/geneReport.jsp?rowids=,1981187,1988021,1981557,1985371,1986872,1983079,1980721,1980744,1987805,1981169,1982926,1986815,1985933	13	0.0605	0.000348303
GOTERM_BP_5	water-soluble vitamin metabolism	http://niaid.abcc.ncifcrf.gov/geneReport.jsp?rowids=,1981187,1984153,1985243,1985734,1984655,1984391,1986508,1985933,1980451,1986383	10	0.0465	0.000943582
GOTERM_BP_5	cation transport	http://niaid.abcc.ncifcrf.gov/geneReport.jsp?rowids=,1981169,1981025,1981580,1986815,1981557,1988046,1980788,1987778,1985371,1988135,1986872	11	0.0512	0.0019054
GOTERM_BP_5	nucleotide metabolism	http://niaid.abcc.ncifcrf.gov/geneReport.jsp?rowids=,1981169,1984153,1986815,1981557,1985243,1985734,1985371,1984655,1984391,1986872,1986383	11	0.0512	0.00429703
GOTERM_CC_5	proton-transporting ATP synthase complex (sensu Eukaryota)	http://niaid.abcc.ncifcrf.gov/geneReport.jsp?rowids=,1981169,1986815,1981557,1985371,1986872	5	0.0233	0.00514611
GOTERM_BP_5	phosphate metabolism	http://niaid.abcc.ncifcrf.gov/geneReport.jsp?rowids=,1981557,1981644,1985371,1984635,1986872,1987556,1984881,1981169,1980569,1980884,1986815,1982556,1981373,1981492,1986104	15	0.0698	0.00627344
GOTERM_BP_5	ATP metabolism	http://niaid.abcc.ncifcrf.gov/geneReport.jsp?rowids=,1981169,1986815,1981557,1985371,1986872	5	0.0233	0.0072113
GOTERM_BP_5	ion transport	http://niaid.abcc.ncifcrf.gov/geneReport.jsp?rowids=,1981169,1981025,1981580,1986815,1981557,1988046,1980788,1987778,1985371,1988135,1986872	11	0.0512	0.00730843
GOTERM_CC_5	proton-transporting ATP synthase complex, coupling factor F(o) (sensu Eukaryota)	http://niaid.abcc.ncifcrf.gov/geneReport.jsp?rowids=,1981169,1986815,1981557,1985371	4	0.0186	0.00779227
GOTERM_BP_5	oxidative phosphorylation	http://niaid.abcc.ncifcrf.gov/geneReport.jsp?rowids=,1981169,1986815,1981557,1985371,1982556,1986872,1986104	7	0.0326	0.0081322
GOTERM_BP_5	proton transport	http://niaid.abcc.ncifcrf.gov/geneReport.jsp?rowids=,1981169,1986815,1981557,1985371,1986872	5	0.0233	0.0125499
GOTERM_BP_5	hydrogen transport	http://niaid.abcc.ncifcrf.gov/geneReport.jsp?rowids=,1981169,1986815,1981557,1985371,1986872	5	0.0233	0.0125499
GOTERM_CC_5	organelle inner membrane	http://niaid.abcc.ncifcrf.gov/geneReport.jsp?rowids=,1981169,1984392,1981580,1986815,1985253,1987945,1985371,1982556,1986872,1986104,1981454	11	0.0512	0.0131855
GOTERM_CC_5	proton-transporting two-sector ATPase complex	http://niaid.abcc.ncifcrf.gov/geneReport.jsp?rowids=,1981169,1986815,1981557,1985371,1986872	5	0.0233	0.0157437
GOTERM_CC_5	mitochondrial membrane	http://niaid.abcc.ncifcrf.gov/geneReport.jsp?rowids=,1984392,1981580,1981557,1985253,1987945,1982638,1985371,1986872,1981169,1986961,1986815,1984784,1982556,1986104,1981454	15	0.0698	0.0196456
GOTERM_CC_5	organelle membrane	http://niaid.abcc.ncifcrf.gov/geneReport.jsp?rowids=,1980450,1983033,1984392,1981580,1985253,1987945,1985371,1986394,1986872,1980721,1984409,1981169,1986961,1986815,1982536,1984784,1984486,1982556,1982710,1986104,1981454	21	0.0977	0.0238176
GOTERM_CC_5	mitochondrial envelope	http://niaid.abcc.ncifcrf.gov/geneReport.jsp?rowids=,1984392,1985038,1981580,1981557,1985253,1987945,1982638,1985371,1986872,1981169,1986961,1986815,1984784,1982556,1986104,1981454	16	0.0744	0.025935
GOTERM_CC_5	proton-transporting ATP synthase complex	http://niaid.abcc.ncifcrf.gov/geneReport.jsp?rowids=,1981169,1986815,1985371,1986872	4	0.0186	0.0262706
GOTERM_CC_5	mitochondrial inner membrane	http://niaid.abcc.ncifcrf.gov/geneReport.jsp?rowids=,1984392,1981580,1981557,1987945,1982638,1985253,1985371,1986872,1981169,1986815,1982556,1986104,1981454	13	0.0605	0.0263109
GOTERM_CC_5	envelope	http://niaid.abcc.ncifcrf.gov/geneReport.jsp?rowids=,1984392,1985038,1981580,1982106,1985253,1987945,1985371,1986872,1980721,1981169,1986961,1981069,1986815,1984784,1982556,1986104,1981454	17	0.0791	0.0372589
GOTERM_CC_5	organelle envelope	http://niaid.abcc.ncifcrf.gov/geneReport.jsp?rowids=,1984392,1985038,1981580,1982106,1985253,1987945,1985371,1986872,1980721,1981169,1986961,1981069,1986815,1984784,1982556,1986104,1981454	17	0.0791	0.0372589
GOTERM_CC_5	membrane	http://niaid.abcc.ncifcrf.gov/geneReport.jsp?rowids=,1980450,1983033,1984392,1981580,1982106,1985253,1987945,1985371,1986394,1986872,1980721,1984409,1981169,1986961,1981069,1986815,1980788,1982536,1984784,1984486,1982556,1982710,1986104,1981454	24	0.1116	0.0433851
GOTERM_CC_5	proton-transporting ATP synthase complex, coupling factor F(o)	http://niaid.abcc.ncifcrf.gov/geneReport.jsp?rowids=,1981169,1986815,1985371	3	0.014	0.0485427
GOTERM_CC_5	integral to membrane	http://niaid.abcc.ncifcrf.gov/geneReport.jsp?rowids=,1981169,1986815,1982106,1981069,1980788,1985371,1986872	7	0.0326	0.101774
GOTERM_CC_5	intrinsic to membrane	http://niaid.abcc.ncifcrf.gov/geneReport.jsp?rowids=,1981169,1986815,1982106,1981069,1980788,1985371,1986872	7	0.0326	0.117389
GOTERM_BP_5	nucleotide biosynthesis	http://niaid.abcc.ncifcrf.gov/geneReport.jsp?rowids=,1981169,1986815,1981557,1985371,1986872	5	0.0233	0.248227
GOTERM_BP_5	protein complex assembly	http://niaid.abcc.ncifcrf.gov/geneReport.jsp?rowids=,1984392,1985038,1985253,1985371,1982556,1985314,1981830	7	0.0326	0.368287
GOTERM_CC_5	protein complex	http://niaid.abcc.ncifcrf.gov/geneReport.jsp?rowids=,1984392,1982106,1986586,1985253,1985371,1986872,1981169,1987300,1981069,1986815,1982536,1982556,1985075,1986104	14	0.0651	0.999167
Functional Group 3	Median: 0.0810367500375512	Geo: 0.014067384390870945	http://niaid.abcc.ncifcrf.gov/geneReport.jsp?rowids=,1980768,1983033,1981516,1981760,1983105,1981151,1984486,1982245,1986394,1986007,1985007,1988145,1984392,1982106,1987037,1985253,1985314,1981830,1986692,1982536,1987945
GOTERM_BP_5	peroxisome organization and biogenesis	http://niaid.abcc.ncifcrf.gov/geneReport.jsp?rowids=,1980768,1983033,1981516,1981760,1983105,1981151,1984486,1982245,1986394,1986007,1985007,1988145	12	0.0558	2.61255e-08
GOTERM_BP_5	intracellular protein transport	http://niaid.abcc.ncifcrf.gov/geneReport.jsp?rowids=,1984392,1983033,1982106,1987037,1985253,1985314,1986007,1986394,1981830,1986692,1982536,1984486,1982245,1985007	14	0.0651	0.0688244
GOTERM_BP_5	protein import	http://niaid.abcc.ncifcrf.gov/geneReport.jsp?rowids=,1984392,1982106,1985253,1984486,1982245,1986394,1985314	7	0.0326	0.0785435
GOTERM_BP_5	protein transport	http://niaid.abcc.ncifcrf.gov/geneReport.jsp?rowids=,1984392,1983033,1982106,1987037,1985253,1985314,1986007,1986394,1981830,1986692,1982536,1984486,1982245,1985007	14	0.0651	0.08353
GOTERM_BP_5	intracellular transport	http://niaid.abcc.ncifcrf.gov/geneReport.jsp?rowids=,1984392,1983033,1982106,1987037,1985253,1987945,1985314,1986007,1986394,1981830,1986692,1982536,1984486,1982245,1985007	15	0.0698	0.800308
GOTERM_BP_5	establishment of cellular localization	http://niaid.abcc.ncifcrf.gov/geneReport.jsp?rowids=,1984392,1983033,1982106,1987037,1985253,1987945,1985314,1986007,1986394,1981830,1986692,1982536,1984486,1982245,1985007	15	0.0698	0.82085
Functional Group 4	Median: 0.20768180265068084	Geo: 0.04111519251889789	http://niaid.abcc.ncifcrf.gov/geneReport.jsp?rowids=,1981296,1981187,1988021,1981557,1985029,1984153,1987300,1987493,1982704,1982560,1982401,1981454,1986653,1984788,1986689,1981977,1987778,1988058,1987945,1980503,1981169,1988046,1984784,1982556,1986104,1983037,1985038,1981580,1982670,1985253,1986872,1987072,1980744,1986961,1987623,1982765,1986815,1985243,1986503,1984310,1987751,1984392,1985228,19…
GOTERM_CC_5	mitochondrion	http://niaid.abcc.ncifcrf.gov/geneReport.jsp?rowids=,1981296,1981187,1988021,1981557,1985029,1984153,1987300,1987493,1982704,1982560,1982401,1981454,1986653,1984788,1986689,1981977,1987778,1988058,1987945,1980503,1981169,1988046,1984784,1982556,1986104,1983037,1985038,1981580,1982670,1985253,1986872,1987072,1980744,1986961,1987623,1982765,1986815,1985243,1986503,1984310,1987751,1984392,1985228,19…	57	0.2651	0.000208499
GOTERM_CC_5	cytoplasm	http://niaid.abcc.ncifcrf.gov/geneReport.jsp?rowids=,1981187,1981296,1983033,1988021,1980853,1985029,1984153,1987300,1987493,1982536,1982704,1982401,1981454,1986653,1986689,1984788,1981977,1987778,1987037,1988058,1987945,1983000,1980503,1981169,1978163,1988046,1984784,1981151,1985007,1982556,1986104,1987203,1983037,1980723,1985038,1981580,1982670,1985253,1986007,1986872,1987072,1980744,1986961,19…	72	0.3349	0.000310635
GOTERM_CC_5	intracellular membrane-bound organelle	http://niaid.abcc.ncifcrf.gov/geneReport.jsp?rowids=,1981516,1983105,1985222,1986238,1986132,1981069,1987300,1987493,1982536,1982704,1981454,1984788,1981977,1983000,1980579,1978163,1982406,1981151,1985007,1985200,1986489,1986104,1988145,1983037,1980723,1985038,1986872,1985205,1987072,1980744,1986961,1980444,1987623,1982765,1986815,1986503,1984486,1984414,1987871,1984392,1985228,1988063,1982057,19…	102	0.4744	0.0616031
GOTERM_CC_5	membrane-bound organelle	http://niaid.abcc.ncifcrf.gov/geneReport.jsp?rowids=,1981516,1983105,1985222,1986238,1986132,1981069,1987300,1987493,1982536,1982704,1981454,1984788,1981977,1983000,1980579,1978163,1982406,1981151,1985007,1985200,1986489,1986104,1988145,1983037,1980723,1985038,1986872,1985205,1987072,1980744,1986961,1980444,1987623,1982765,1986815,1986503,1984486,1984414,1987871,1984392,1985228,1988063,1982057,19…	102	0.4744	0.0616031
GOTERM_CC_5	intracellular organelle	http://niaid.abcc.ncifcrf.gov/geneReport.jsp?rowids=,1981516,1983105,1985222,1986238,1986132,1981069,1987300,1987493,1982536,1982704,1981454,1984788,1981977,1983000,1980579,1978163,1982406,1981151,1985007,1985200,1986489,1986104,1988145,1983037,1980723,1985038,1986872,1985205,1987072,1980744,1986961,1980444,1987623,1982765,1986815,1986503,1984486,1984414,1987871,1984392,1985228,1988063,1982057,19…	104	0.4837	0.353761
GOTERM_CC_5	organelle	http://niaid.abcc.ncifcrf.gov/geneReport.jsp?rowids=,1981516,1983105,1985222,1986238,1986132,1981069,1987300,1987493,1982536,1982704,1981454,1984788,1981977,1983000,1980579,1978163,1982406,1981151,1985007,1985200,1986489,1986104,1988145,1983037,1980723,1985038,1986872,1985205,1987072,1980744,1986961,1980444,1987623,1982765,1986815,1986503,1984486,1984414,1987871,1984392,1985228,1988063,1982057,19…	104	0.4837	0.353761
GOTERM_CC_5	intracellular	http://niaid.abcc.ncifcrf.gov/geneReport.jsp?rowids=,1981516,1983105,1985222,1986238,1986132,1981069,1987300,1987493,1982536,1982704,1981454,1984788,1981977,1983000,1980579,1978163,1982406,1981151,1985007,1985200,1986489,1986104,1988145,1983037,1980723,1985038,1986872,1985205,1987072,1980744,1986961,1980444,1987623,1982765,1986815,1986503,1984486,1984414,1987871,1984392,1985228,1988063,1982057,19…	104	0.4837	0.499852
GOTERM_CC_5	cell	http://niaid.abcc.ncifcrf.gov/geneReport.jsp?rowids=,1981516,1983105,1985222,1986238,1986132,1981069,1987300,1987493,1982536,1982704,1981454,1984788,1981977,1983000,1980579,1978163,1982406,1981151,1985007,1985200,1986489,1986104,1988145,1983037,1980723,1985038,1986872,1985205,1987072,1980744,1986961,1980444,1987623,1982765,1986815,1986503,1984486,1984414,1987871,1984392,1985228,1988063,1982057,19…	105	0.4884	0.531126
Functional Group 5	Median: 0.08067564202497489	Geo: 0.056807038639283894	http://niaid.abcc.ncifcrf.gov/geneReport.jsp?rowids=,1986653,1986738,1988021,1985228,1980614,1980503,1986238,1986718,1981846,1982628,1982854,1984414,1982560
GOTERM_BP_5	amino acid metabolism	http://niaid.abcc.ncifcrf.gov/geneReport.jsp?rowids=,1986653,1986738,1988021,1985228,1980614,1980503,1986238,1986718,1981846,1982628,1982854,1984414,1982560	13	0.0605	0.0281658
GOTERM_BP_5	nitrogen compound catabolism	http://niaid.abcc.ncifcrf.gov/geneReport.jsp?rowids=,1981846,1982560,1980614,1986238	4	0.0186	0.0806756
GOTERM_BP_5	amine catabolism	http://niaid.abcc.ncifcrf.gov/geneReport.jsp?rowids=,1981846,1982560,1980614,1986238	4	0.0186	0.0806756
Functional Group 6	Median: 0.10325675896648917	Geo: 0.06696576832272351	http://niaid.abcc.ncifcrf.gov/geneReport.jsp?rowids=,1986653,1986738,1988021,1985228,1980614,1980503,1986238,1986718,1981846,1982628,1982854,1984414,1982560
GOTERM_BP_5	amino acid metabolism	http://niaid.abcc.ncifcrf.gov/geneReport.jsp?rowids=,1986653,1986738,1988021,1985228,1980614,1980503,1986238,1986718,1981846,1982628,1982854,1984414,1982560	13	0.0605	0.0281658
GOTERM_BP_5	amine biosynthesis	http://niaid.abcc.ncifcrf.gov/geneReport.jsp?rowids=,1986738,1986653,1988021,1985228,1982628,1982854,1984414,1980503	8	0.0372	0.103257
GOTERM_BP_5	nitrogen compound biosynthesis	http://niaid.abcc.ncifcrf.gov/geneReport.jsp?rowids=,1986738,1986653,1988021,1985228,1982628,1982854,1984414,1980503	8	0.0372	0.103257
Functional Group 7	Median: 0.39019692052372107	Geo: 0.3247686034751882	http://niaid.abcc.ncifcrf.gov/geneReport.jsp?rowids=,1988021,1985734,1988288,1984655,1986489,1987938,1987314,1983079,1985461,1986383,1983597,1981846,1982387,1987300,1982536,1980744
GOTERM_BP_5	cellular carbohydrate metabolism	http://niaid.abcc.ncifcrf.gov/geneReport.jsp?rowids=,1988021,1985734,1988288,1984655,1986489,1987938,1987314,1983079,1985461,1986383,1983597	11	0.0512	0.0878099
GOTERM_BP_5	carbohydrate biosynthesis	http://niaid.abcc.ncifcrf.gov/geneReport.jsp?rowids=,1986489,1987938,1985461,1983597	4	0.0186	0.390197
GOTERM_BP_5	macromolecule biosynthesis	http://niaid.abcc.ncifcrf.gov/geneReport.jsp?rowids=,1981846,1982387,1987300,1982536,1986489,1987938,1985461,1980744,1983597	9	0.0419	0.999758
Functional Group 8	Median: 0.7832148585245167	Geo: 0.46985243937994114	http://niaid.abcc.ncifcrf.gov/geneReport.jsp?rowids=,1981516,1984262,1986489,1985461,1986738,1983105,1986238,1981454,1984391,1984157,1986090,1984392,1985038,1985253,1985371,1982556,1985314,1981830,1987556,1982387,1981425,1986104,1985368
GOTERM_BP_5	regulation of carbohydrate metabolism	http://niaid.abcc.ncifcrf.gov/geneReport.jsp?rowids=,1981516,1984262,1986489,1985461	4	0.0186	0.0630925
GOTERM_BP_5	carbohydrate metabolism	http://niaid.abcc.ncifcrf.gov/geneReport.jsp?rowids=,1981516,1984262,1985461	3	0.014	0.0958853
GOTERM_BP_5	organic acid metabolism	http://niaid.abcc.ncifcrf.gov/geneReport.jsp?rowids=,1986738,1983105,1986238,1981454	4	0.0186	0.218455
GOTERM_BP_5	regulation of metabolism	http://niaid.abcc.ncifcrf.gov/geneReport.jsp?rowids=,1981516,1984262,1984391,1985461,1984157,1986090	6	0.0279	0.221115
GOTERM_BP_5	protein complex assembly	http://niaid.abcc.ncifcrf.gov/geneReport.jsp?rowids=,1984392,1985038,1985253,1985371,1982556,1985314,1981830	7	0.0326	0.368287
GOTERM_BP_5	regulation of physiological process	http://niaid.abcc.ncifcrf.gov/geneReport.jsp?rowids=,1981516,1984262,1984391,1985461,1984157,1986090	6	0.0279	0.771655
GOTERM_BP_5	regulation of biological process	http://niaid.abcc.ncifcrf.gov/geneReport.jsp?rowids=,1981516,1984262,1984391,1985461,1984157,1986090	6	0.0279	0.783215
GOTERM_BP_5	metabolism	http://niaid.abcc.ncifcrf.gov/geneReport.jsp?rowids=,1986738,1984392,1981516,1983105,1985253,1985371,1984262,1984391,1986238,1984157,1987556,1982387,1981425,1985461,1986104,1986090,1985368,1981454	18	0.0837	0.919754
GOTERM_BP_5	primary metabolism	http://niaid.abcc.ncifcrf.gov/geneReport.jsp?rowids=,1986738,1984392,1981516,1983105,1985253,1985371,1984262,1984391,1986238,1984157,1982387,1981425,1985461,1981454	14	0.0651	0.95609
GOTERM_BP_5	cellular metabolism	http://niaid.abcc.ncifcrf.gov/geneReport.jsp?rowids=,1986738,1981516,1983105,1984262,1984391,1986238,1984157,1987556,1982387,1981425,1985461,1986104,1985368,1981454	14	0.0651	0.980896
GOTERM_BP_5	macromolecule metabolism	http://niaid.abcc.ncifcrf.gov/geneReport.jsp?rowids=,1984392,1982387,1981516,1985253,1985371,1984262,1984391,1985461,1984157	9	0.0419	0.986422
GOTERM_BP_5	protein metabolism	http://niaid.abcc.ncifcrf.gov/geneReport.jsp?rowids=,1984392,1982387,1985253,1985371,1984157	5	0.0233	0.989754
GOTERM_BP_5	nucleobase, nucleoside, nucleotide and nucleic acid metabolism	http://niaid.abcc.ncifcrf.gov/geneReport.jsp?rowids=,1981516,1984262,1984391	3	0.014	0.992921
Functional Group 9	Median: 0.4953218656238738	Geo: 0.5022347951661682	http://niaid.abcc.ncifcrf.gov/geneReport.jsp?rowids=,1987885,1981425,1980721,1980853,1982956
GOTERM_BP_5	steroid biosynthesis	http://niaid.abcc.ncifcrf.gov/geneReport.jsp?rowids=,1987885,1981425,1980721	3	0.014	0.382298
GOTERM_BP_5	steroid metabolism	http://niaid.abcc.ncifcrf.gov/geneReport.jsp?rowids=,1987885,1981425,1980721	3	0.014	0.495322
GOTERM_BP_5	lipid biosynthesis	http://niaid.abcc.ncifcrf.gov/geneReport.jsp?rowids=,1980853,1987885,1981425,1982956,1980721	5	0.0233	0.669007
Functional Group 10	Median: 0.9845630097831282	Geo: 0.7165738897081387	http://niaid.abcc.ncifcrf.gov/geneReport.jsp?rowids=,1987871,1981946,1982990,1981516,1988063,1983105,1984590,1985222,1984262,1984391,1983167,1980548,1982854,1988114,1986489,1981745,1986090,1985858,1985075,1980569,1982106,1986586,1986238,1985205,1978175,1986132,1985892,1980444,1981069,1984771,1983070,1981373,1985216,1985228,1980451,1980721,1986718,1984881,1980579,1978163,1986828,1982406,1982842,19…
GOTERM_BP_5	regulation of nucleobase, nucleoside, nucleotide and nucleic acid metabolism	http://niaid.abcc.ncifcrf.gov/geneReport.jsp?rowids=,1987871,1981946,1982990,1981516,1988063,1983105,1984590,1985222,1984262,1984391,1983167,1980548,1982854,1988114,1986489,1981745,1986090,1985858	18	0.0837	0.169803
GOTERM_BP_5	transcription	http://niaid.abcc.ncifcrf.gov/geneReport.jsp?rowids=,1987871,1981946,1982990,1981516,1988063,1983105,1984590,1985222,1984262,1984391,1983167,1980548,1982854,1988114,1986489,1981745,1986090,1985858	18	0.0837	0.62775
GOTERM_CC_5	transcription factor complex	http://niaid.abcc.ncifcrf.gov/geneReport.jsp?rowids=,1984262,1981745,1985858	3	0.014	0.924665
GOTERM_CC_5	nucleoplasm	http://niaid.abcc.ncifcrf.gov/geneReport.jsp?rowids=,1981946,1982990,1984262,1988114,1981745,1985858	6	0.0279	0.984563
GOTERM_CC_5	nuclear lumen	http://niaid.abcc.ncifcrf.gov/geneReport.jsp?rowids=,1981946,1982990,1984262,1985075,1988114,1981745,1985858	7	0.0326	0.999767
GOTERM_BP_5	DNA metabolism	http://niaid.abcc.ncifcrf.gov/geneReport.jsp?rowids=,1981946,1987871,1980569,1988114,1984391,1981745	6	0.0279	0.999948
GOTERM_CC_5	nucleus	http://niaid.abcc.ncifcrf.gov/geneReport.jsp?rowids=,1982106,1981516,1986586,1983105,1985222,1984262,1986238,1983167,1985205,1978175,1986132,1985892,1980444,1981069,1984771,1983070,1981373,1988114,1981745,1985858,1985216,1987871,1981946,1982990,1985228,1988063,1984590,1980451,1980721,1986718,1984881,1980569,1980579,1978163,1986828,1982406,1982842,1982854,1981372,1985200,1985075,1984655,1986489,19…	44	0.2047	0.99998
Functional Group 11	Median: 0.8768351336039768	Geo: 0.8087144602416705	http://niaid.abcc.ncifcrf.gov/geneReport.jsp?rowids=,1985177,1981788,1987458,1985322,1981580,1981516,1983105,1987037,1987945,1986394,1984391,1986692,1987259,1980768
GOTERM_BP_5	external encapsulating structure organization and biogenesis	http://niaid.abcc.ncifcrf.gov/geneReport.jsp?rowids=,1985177,1981788,1987458,1985322	4	0.0186	0.67376
GOTERM_BP_5	cell organization and biogenesis	http://niaid.abcc.ncifcrf.gov/geneReport.jsp?rowids=,1985177,1981580,1981516,1983105,1987037,1987945,1981788,1986394,1984391,1985322,1986692,1987259,1980768,1987458	14	0.0651	0.876835
GOTERM_BP_5	cell wall organization and biogenesis	http://niaid.abcc.ncifcrf.gov/geneReport.jsp?rowids=,1985177,1981788,1987458,1985322	4	0.0186	0.895288
Functional Group 12	Median: 0.9680294579182505	Geo: 0.8463914375717894	http://niaid.abcc.ncifcrf.gov/geneReport.jsp?rowids=,1986738,1983105,1986238,1981454,1982508,1981983,1981788,1984392,1981516,1985253,1985371,1984262,1984391,1984157,1987556,1982387,1981425,1985461,1986104,1986090,1985368,1982774,1987037,1987945,1986872,1981756,1982710,1986692,1981580,1985314,1985322,1980768,1986115,1985177,1986394,1984881,1987259,1984952,1987458,1981492,1988459,1981926,1987217
GOTERM_BP_5	organic acid metabolism	http://niaid.abcc.ncifcrf.gov/geneReport.jsp?rowids=,1986738,1983105,1986238,1981454	4	0.0186	0.218455
GOTERM_BP_5	endocytosis	http://niaid.abcc.ncifcrf.gov/geneReport.jsp?rowids=,1982508,1981983,1981788	3	0.014	0.72853
GOTERM_BP_5	metabolism	http://niaid.abcc.ncifcrf.gov/geneReport.jsp?rowids=,1986738,1984392,1981516,1983105,1985253,1985371,1984262,1984391,1986238,1984157,1987556,1982387,1981425,1985461,1986104,1986090,1985368,1981454	18	0.0837	0.919754
GOTERM_BP_5	transport	http://niaid.abcc.ncifcrf.gov/geneReport.jsp?rowids=,1982508,1982774,1981983,1987037,1987945,1981788,1986872,1981756,1982710,1986692	10	0.0465	0.953492
GOTERM_BP_5	primary metabolism	http://niaid.abcc.ncifcrf.gov/geneReport.jsp?rowids=,1986738,1984392,1981516,1983105,1985253,1985371,1984262,1984391,1986238,1984157,1982387,1981425,1985461,1981454	14	0.0651	0.95609
GOTERM_BP_5	establishment of localization	http://niaid.abcc.ncifcrf.gov/geneReport.jsp?rowids=,1982508,1982774,1981983,1987037,1987945,1981788,1986872,1981756,1982710,1986692	10	0.0465	0.959889
GOTERM_BP_5	localization	http://niaid.abcc.ncifcrf.gov/geneReport.jsp?rowids=,1982508,1982774,1981983,1987037,1987945,1981788,1986872,1981756,1982710,1986692	10	0.0465	0.968029
GOTERM_BP_5	cellular localization	http://niaid.abcc.ncifcrf.gov/geneReport.jsp?rowids=,1987037,1987945,1986692	3	0.014	0.96832
GOTERM_BP_5	cellular metabolism	http://niaid.abcc.ncifcrf.gov/geneReport.jsp?rowids=,1986738,1981516,1983105,1984262,1984391,1986238,1984157,1987556,1982387,1981425,1985461,1986104,1985368,1981454	14	0.0651	0.980896
GOTERM_BP_5	physiological process	http://niaid.abcc.ncifcrf.gov/geneReport.jsp?rowids=,1981580,1981516,1983105,1985253,1984262,1981788,1985314,1984391,1986872,1985322,1986238,1987556,1986692,1980768,1985461,1985368,1981454,1986738,1986115,1984392,1982774,1985177,1987037,1987945,1985371,1986394,1981756,1984157,1984881,1987259,1982508,1982387,1981983,1981425,1984952,1987458,1981492,1982710,1986104,1986090,1988459	41	0.1907	0.984667
GOTERM_BP_5	cellular process	http://niaid.abcc.ncifcrf.gov/geneReport.jsp?rowids=,1981580,1981516,1983105,1984262,1981788,1985314,1986872,1984391,1985322,1986238,1987556,1986692,1981926,1980768,1985461,1985368,1981454,1986738,1986115,1982774,1985177,1987037,1987945,1986394,1981756,1984157,1984881,1987259,1982508,1982387,1981983,1981425,1984952,1987458,1981492,1982710,1986104,1988459	38	0.1767	0.99382
GOTERM_BP_5	cellular physiological process	http://niaid.abcc.ncifcrf.gov/geneReport.jsp?rowids=,1981580,1981516,1983105,1984262,1981788,1985314,1986872,1984391,1985322,1986238,1987556,1986692,1980768,1985461,1985368,1981454,1986738,1986115,1982774,1985177,1987037,1987945,1986394,1981756,1984157,1984881,1987259,1982508,1982387,1981983,1981425,1984952,1987458,1981492,1982710,1986104,1988459	37	0.1721	0.994744
GOTERM_BP_5	vesicle-mediated transport	http://niaid.abcc.ncifcrf.gov/geneReport.jsp?rowids=,1982508,1981983,1981788,1987217	4	0.0186	0.997862
Functional Group 13	Median: 0.8783867954195422	Geo: 0.8650490773086199	http://niaid.abcc.ncifcrf.gov/geneReport.jsp?rowids=,1984952,1981492,1988459,1986115,1981788,1984391,1984881
GOTERM_BP_5	reproductive sporulation	http://niaid.abcc.ncifcrf.gov/geneReport.jsp?rowids=,1984952,1981492,1988459	3	0.014	0.788505
GOTERM_BP_5	sporulation	http://niaid.abcc.ncifcrf.gov/geneReport.jsp?rowids=,1984952,1981492,1988459	3	0.014	0.788505
GOTERM_BP_5	cell differentiation	http://niaid.abcc.ncifcrf.gov/geneReport.jsp?rowids=,1984952,1981492,1988459	3	0.014	0.793817
GOTERM_BP_5	sporulation (sensu Fungi)	http://niaid.abcc.ncifcrf.gov/geneReport.jsp?rowids=,1984952,1981492,1988459	3	0.014	0.827822
GOTERM_BP_5	reproductive cellular physiological process	http://niaid.abcc.ncifcrf.gov/geneReport.jsp?rowids=,1986115,1984952,1981492,1988459	4	0.0186	0.928951
GOTERM_BP_5	reproductive physiological process	http://niaid.abcc.ncifcrf.gov/geneReport.jsp?rowids=,1986115,1984952,1981492,1988459	4	0.0186	0.928951
GOTERM_BP_5	development	http://niaid.abcc.ncifcrf.gov/geneReport.jsp?rowids=,1984952,1981788,1984391,1981492,1984881,1988459	6	0.0279	0.930735
GOTERM_BP_5	reproduction	http://niaid.abcc.ncifcrf.gov/geneReport.jsp?rowids=,1986115,1984952,1981788,1981492,1988459	5	0.0233	0.955536
Functional Group 14	Median: 0.9595808548403111	Geo: 0.8987590370923559	http://niaid.abcc.ncifcrf.gov/geneReport.jsp?rowids=,1978036,1981945,1984157,1982710,1984409,1987217
GOTERM_CC_5	vacuole	http://niaid.abcc.ncifcrf.gov/geneReport.jsp?rowids=,1978036,1981945,1984157,1982710,1984409,1987217	6	0.0279	0.788436
GOTERM_CC_5	storage vacuole	http://niaid.abcc.ncifcrf.gov/geneReport.jsp?rowids=,1978036,1981945,1984157	3	0.014	0.959581
GOTERM_CC_5	lytic vacuole	http://niaid.abcc.ncifcrf.gov/geneReport.jsp?rowids=,1978036,1981945,1984157	3	0.014	0.959581
Functional Group 15	Median: 0.9683199065816653	Geo: 0.9546183380627203	http://niaid.abcc.ncifcrf.gov/geneReport.jsp?rowids=,1983070,1982842,1983000,1985461,1984655
GOTERM_BP_5	biopolymer catabolism	http://niaid.abcc.ncifcrf.gov/geneReport.jsp?rowids=,1983070,1982842,1983000,1985461	4	0.0186	0.919669
GOTERM_BP_5	protein catabolism	http://niaid.abcc.ncifcrf.gov/geneReport.jsp?rowids=,1983070,1982842,1983000	3	0.014	0.96832
GOTERM_BP_5	cellular macromolecule catabolism	http://niaid.abcc.ncifcrf.gov/geneReport.jsp?rowids=,1983070,1982842,1984655,1983000,1985461	5	0.0233	0.976875

## Sheet: gene-term matrix cluster 1
	PEROXISOMAL MEMBRANE PROTEIN PMP27	S.CEREVISIAE CHROMOSOME XV READING FRAME ORF YOR180C	3-KETOACYL-COA THIOLASE, PEROXISOMAL PRECURSOR	NADP(+)-SPECIFIC ICDH	MALATE DEHYDROGENASE, PEROXISOMAL	ACYL-COENZYME A OXIDASE	SPORULATION-SPECIFIC PROTEIN SPX19	MULTIFUNCTIONAL BETA-OXIDATION PROTEIN	DELTA(3),DELTA(2)-ENOYL-COA ISOMERASE	PEROXISOMAL ACYL-COENZYME A THIOESTER HYDROLASE 1	ORF YOL044W	PEROXISOMAL MEMBRANE PROTEIN PEX14	PEROXISOMAL MEMBRANE PROTEIN PAS20	YPL112CP	MALATE SYNTHASE 1, GLYOXYSOMAL	SACCHAROPINE DEHYDROGENASE [NAD+, L-LYSINE-FORMING]	CITRATE SYNTHASE, PEROXISOMAL	CARNITINE O-ACETYLTRANSFERASE, MITOCHONDRIAL PRECURSOR	PEROXISOMAL-COENZYME A SYNTHETASE	PEROXISOMAL ABC TRANSPORTER 2	PAL1 PROTEIN ALT_NAMES:PROTEIN P2607; PROTEIN YPL147W	PTS1 RECEPTOR	YOR3120W PROTEIN	PEROXISOME BIOSYNTHESIS PROTEIN PAS1	HYPOTHETICAL 32.0 KDA PROTEIN IN REC104-SOL3 INTERGENIC REGION	PEROXIN-6	PEROXISOME PROLIFERATION TRANSCRIPTIONAL REGULATOR	PEROXISOMAL CATALASE A	LONG-CHAIN-FATTY-ACID--COA LIGASE 2	MITOCHONDRIAL CARNITINE CARRIER	HYPOTHETICAL 56.3 KDA PROTEIN IN ARO3-KRS1 INTERGENIC REGION	ISOCITRASE	ORNITHINE--OXO-ACID AMINOTRANSFERASE	YPL276W	D-TYROSYL-TRNA(TYR) DEACYLASE	FDH23304448	MITOCHONDRIAL 2-METHYLISOCITRATE LYASE	ARGININOSUCCINATE SYNTHASE	ALANINE--GLYOXYLATE AMINOTRANSFERASE 1	NADP-GDH 2	ATP-DEPENDENT PERMEASE PDR12	TRANSAMINATED BRANCHED-CHAIN AMINO ACID DECARBOXYLASE	HOMOISOCITRATE DEHYDROGENASE, MITOCHONDRIAL PRECURSOR	HYPOTHETICAL PROTEIN YHR137W	SACCHAROPINE REDUCTASE	LYSINE BIOSYNTHESIS REGULATORY PROTEIN LYS14	MALATE DEHYDROGENASE (EC 1.1.1.37), CYTOSOLIC	REGULATORY PROTEIN CAT8	PUTATIVE MITOCHONDRIAL CARNITINE O-ACETYLTRANSFERASE
peroxisome	1	1	1	1	1	1	1	1	1	1	1	1	1	1	1	1	1	1	1	1	1	1	1	1	1	1	0	1	1	0	0	0	0	0	0	0	0	0	0	0	0	0	0	0	0	0	0	0	0
microbody	1	1	1	1	1	1	1	1	1	1	1	1	1	1	1	1	1	1	1	1	1	1	1	1	1	1	0	1	1	0	0	0	0	0	0	0	0	0	0	0	0	0	0	0	0	0	0	0	0
carboxylic acid metabolism	1	1	1	1	1	1	1	1	1	1	0	0	0	0	1	1	1	1	0	0	0	0	0	0	0	0	1	0	0	1	1	1	1	1	1	1	1	1	1	1	1	1	1	1	1	1	1	1	1
cellular lipid metabolism	1	1	1	1	1	1	1	1	1	1	0	0	0	0	0	0	0	0	0	0	0	0	0	0	0	0	1	0	0	1	1	0	0	0	0	0	0	0	0	0	0	0	0	0	0	0	0	0	0
fatty acid metabolism	1	1	1	1	1	1	1	1	1	1	0	0	0	0	0	0	0	0	0	0	0	0	0	0	0	0	1	0	0	1	1	0	0	0	0	0	0	0	0	0	0	0	0	0	0	0	0	0	0
peroxisome organization and biogenesis	1	0	0	0	0	0	0	0	0	0	1	1	1	1	0	0	0	0	0	0	0	1	1	1	1	1	1	0	0	0	0	0	0	0	0	0	0	0	0	0	0	0	0	0	0	0	0	0	0
microbody membrane	1	0	0	0	0	0	0	0	0	0	1	1	1	1	0	0	0	0	1	1	1	0	0	0	0	0	0	0	0	0	0	0	0	0	0	0	0	0	0	0	0	0	0	0	0	0	0	0	0
peroxisomal membrane	1	0	0	0	0	0	0	0	0	0	1	1	1	1	0	0	0	0	1	1	1	0	0	0	0	0	0	0	0	0	0	0	0	0	0	0	0	0	0	0	0	0	0	0	0	0	0	0	0
[truncated: 7 more columns]
