# Supplementary material for: GENECODIS: a web-based tool for finding significant concurrent annotations in gene lists
Source: Genome Biol. 2007 Jan 4;8(1):R3. doi: 10.1186/gb-2007-8-1-r3 (PMC1839127; doi:10.1186/gb-2007-8-1-r3)
Supplement: Additional data file 3 — A compressed file containing a description of a comparative analysis of the results provided by GENECODIS and other related tools. [file gb-2007-8-1-r3-S3.zip › Additional_file3/Yeast_GeneMergeResults.xls]

## Sheet: S_cerevisiae.hCC
Biological enrichment analysis in yeast genes performed by GeneMerge using the complete-level GO Cellular Component annotations
Treatment:	S_cerevisiae.hCC.7464
GMRG_Term	Pop_frac	Study_frac	Raw_es	e-score	Description	Contributing_genes
GO:0042579	0.00355182	14/224	1.08401e-15	6.93768e-14	microbody	YBR222C	YER015W	YKL188C	YKL197C	YKR009C	YDR244W	YGL205W	YJR019C	YLR191W	YML042W	YNL202W	YNL329C	YOL044W	YOR180C
GO:0005777	0.00355182	14/224	1.08401e-15	6.93768e-14	peroxisome	YBR222C	YER015W	YKL188C	YKL197C	YKR009C	YDR244W	YGL205W	YJR019C	YLR191W	YML042W	YNL202W	YNL329C	YOL044W	YOR180C
GO:0005782	0.00113013	6/224	1.42289e-08	9.1065e-07	peroxisomal matrix	YBR222C	YKR009C	YGL205W	YML042W	YNL202W	YOR180C
GO:0005778	0.00145302	4/224	0.000181848	0.0116382	peroxisomal membrane	YBR222C	YKL188C	YLR191W	YOL044W
GO:0005745	0.000322893	2/224	0.00130221	0.0833414	m-AAA complex	YER017C	YMR089C
GO:0005737	0.112367	39/224	0.00325044	0.208028	cytoplasm	YAL062W	YBR125C	YBR170C	YBR222C	YER015W	YER017C	YHR170W	YKL188C	YKL197C	YKR009C	YKR067W	YDL085W	YDR036C	YDR244W	YDR505C	YGL205W	YGL208W	YJL153C	YJR019C	YJR095W	YLR093C	YLR191W	YML042W	YMR089C	YMR104C	YMR267W	YNL202W	YNL329C	YNR002C	YNR050C	YOL027C	YOL044W	YOL058W	YOL158C	YOR087W	YOR180C	YOR360C	YOR370C	YPL078C
GO:0005743	0.00516629	5/224	0.00536063	0.34308	mitochondrial inner membrane	YER017C	YJR095W	YMR089C	YOL027C	YPL078C
GO:0019866	0.00516629	5/224	0.00536063	0.34308	inner membrane	YER017C	YJR095W	YMR089C	YOL027C	YPL078C
GO:0031090	0.0179206	10/224	0.00660773	0.422895	organelle membrane	YBR222C	YER017C	YKL188C	YJR095W	YLR093C	YLR191W	YMR089C	YOL027C	YOL044W	YPL078C
GO:0016020	0.0382628	16/224	0.0115798	0.741109	membrane	YBR170C	YBR222C	YER017C	YKL188C	YGL092W	YGL208W	YJR095W	YLR093C	YLR191W	YMR089C	YNR002C	YOL027C	YOL044W	YOL158C	YOR370C	YPL078C
GO:0005623	0.175654	46/224	0.136199	1	cell	YAL062W	YBR125C	YBR170C	YBR222C	YER015W	YER017C	YHR170W	YKL054C	YKL188C	YKL197C	YKR009C	YKR067W	YDL085W	YDR036C	YDR244W	YDR259C	YDR505C	YGL092W	YGL205W	YGL208W	YJL153C	YJR019C	YJR095W	YLR093C	YLR120C	YLR191W	YML042W	YMR043W	YMR089C	YMR104C	YMR267W	YNL202W	YNL329C	YNR002C	YNR050C	YOL027C	YOL044W	YOL058W	YOL158C	YOR087W	YOR180C	YOR239W	YOR360C	YOR363C
GO:0043228	0.0358411	3/224	0.988727	1	non-membrane-bound organelle	YHR170W	YMR043W	YOR239W
GO:0005622	0.162577	45/224	0.0707495	1	intracellular	YAL062W	YBR125C	YBR170C	YBR222C	YER015W	YER017C	YHR170W	YKL054C	YKL188C	YKL197C	YKR009C	YKR067W	YDL085W	YDR036C	YDR244W	YDR259C	YDR505C	YGL092W	YGL205W	YGL208W	YJL153C	YJR019C	YJR095W	YLR093C	YLR191W	YML042W	YMR043W	YMR089C	YMR104C	YMR267W	YNL202W	YNL329C	YNR002C	YNR050C	YOL027C	YOL044W	YOL058W	YOL158C	YOR087W	YOR180C	YOR239W	YOR360C	YOR363C	YOR370C
GO:0005625	0.00193736	2/224	0.0676998	1	soluble fraction	YAL062W	YNL329C
GO:0043227	0.124798	37/224	0.0430122	1	membrane-bound organelle	YAL062W	YBR170C	YBR222C	YER015W	YER017C	YKL054C	YKL188C	YKL197C	YKR009C	YKR067W	YDL085W	YDR036C	YDR244W	YDR259C	YDR505C	YGL092W	YGL205W	YJR019C	YJR095W	YLR093C	YLR191W	YML042W	YMR043W	YMR089C	YMR104C	YMR267W	YNL202W	YNL329C	YNR002C	YOL027C	YOL044W	YOL158C	YOR087W	YOR180C	YOR360C	YOR363C	YPL078C
GO:0008372	0.00823377	3/224	0.280256	1	cellular component unknown	YLL019C	YNL204C	YPL276W
GO:0005739	0.0334194	14/224	0.0174129	1	mitochondrion	YAL062W	YER015W	YER017C	YDL085W	YDR036C	YDR505C	YJR019C	YJR095W	YML042W	YMR089C	YMR267W	YNR002C	YOL027C	YPL078C
GO:0043231	0.124798	37/224	0.0430122	1	intracellular membrane-bound organelle	YAL062W	YBR170C	YBR222C	YER015W	YER017C	YKL054C	YKL188C	YKL197C	YKR009C	YKR067W	YDL085W	YDR036C	YDR244W	YDR259C	YDR505C	YGL092W	YGL205W	YJR019C	YJR095W	YLR093C	YLR191W	YML042W	YMR043W	YMR089C	YMR104C	YMR267W	YNL202W	YNL329C	YNR002C	YOL027C	YOL044W	YOL158C	YOR087W	YOR180C	YOR360C	YOR363C	YPL078C
GO:0005773	0.00597352	2/224	0.3891	1	vacuole	YLR093C	YOR087W
GO:0043234	0.0540846	4/224	0.998502	1	protein complex	YER017C	YHR170W	YMR089C	YPL078C
GO:0005783	0.015176	2/224	0.860104	1	endoplasmic reticulum	YBR170C	YKR067W
GO:0031224	0.00887956	5/224	0.0475827	1	intrinsic to membrane	YKL188C	YGL092W	YNR002C	YOL158C	YPL078C
GO:0000267	0.0048434	2/224	0.29603	1	cell fraction	YAL062W	YNL329C
GO:0005740	0.00710365	5/224	0.0203853	1	mitochondrial membrane	YER017C	YJR095W	YMR089C	YOL027C	YPL078C
GO:0043229	0.139328	39/224	0.0788522	1	intracellular organelle	YAL062W	YBR170C	YBR222C	YER015W	YER017C	YHR170W	YKL054C	YKL188C	YKL197C	YKR009C	YKR067W	YDL085W	YDR036C	YDR244W	YDR259C	YDR505C	YGL092W	YGL205W	YJR019C	YJR095W	YLR093C	YLR191W	YML042W	YMR043W	YMR089C	YMR104C	YMR267W	YNL202W	YNL329C	YNR002C	YOL027C	YOL044W	YOL158C	YOR087W	YOR180C	YOR239W	YOR360C	YOR363C	YPL078C
GO:0043232	0.0358411	3/224	0.988727	1	intracellular non-membrane-bound organelle	YHR170W	YMR043W	YOR239W
GO:0012505	0.010494	2/224	0.687801	1	endomembrane system	YBR170C	YGL092W
GO:0005829	0.0188892	3/224	0.801909	1	cytosol	YHR170W	YDR244W	YOL058W
GO:0016021	0.00887956	5/224	0.0475827	1	integral to membrane	YKL188C	YGL092W	YNR002C	YOL158C	YPL078C
GO:0043226	0.139328	39/224	0.0788522	1	organelle	YAL062W	YBR170C	YBR222C	YER015W	YER017C	YHR170W	YKL054C	YKL188C	YKL197C	YKR009C	YKR067W	YDL085W	YDR036C	YDR244W	YDR259C	YDR505C	YGL092W	YGL205W	YJR019C	YJR095W	YLR093C	YLR191W	YML042W	YMR043W	YMR089C	YMR104C	YMR267W	YNL202W	YNL329C	YNR002C	YOL027C	YOL044W	YOL158C	YOR087W	YOR180C	YOR239W	YOR360C	YOR363C	YPL078C
GO:0005634	0.0716823	8/224	0.992942	1	nucleus	YAL062W	YKL054C	YDR259C	YGL092W	YMR043W	YMR104C	YOR360C	YOR363C
GO:0030312	0.00306748	1/224	NA	NA	external encapsulating structure	YLR120C
GO:0005842	0.0045205	1/224	NA	NA	cytosolic large ribosomal subunit (sensu Eukaryota)	YHR170W
GO:0000322	0.00387472	1/224	NA	NA	storage vacuole	YOR087W
GO:0000790	0.00161447	1/224	NA	NA	nuclear chromatin	YMR043W
GO:0000274	0.000322893	1/224	NA	NA	proton-transporting ATP synthase, stator stalk (sensu Eukaryota)	YPL078C
GO:0005779	0.000161447	1/224	NA	NA	integral to peroxisomal membrane	YKL188C
GO:0000323	0.00387472	1/224	NA	NA	lytic vacuole	YOR087W
GO:0005840	0.0130772	1/224	NA	NA	ribosome	YHR170W
GO:0031231	0.000161447	1/224	NA	NA	intrinsic to peroxisomal membrane	YKL188C
GO:0005643	0.00306748	1/224	NA	NA	nuclear pore	YGL092W
GO:0000276	0.00048434	1/224	NA	NA	proton-transporting ATP synthase complex, coupling factor F(o) (sensu Eukaryota)	YPL078C
GO:0045259	0.000645786	1/224	NA	NA	proton-transporting ATP synthase complex	YPL078C
GO:0005886	0.00920245	1/224	NA	NA	plasma membrane	YGL208W
GO:0005753	0.000645786	1/224	NA	NA	proton-transporting ATP synthase complex (sensu Eukaryota)	YPL078C
GO:0015934	0.00758799	1/224	NA	NA	large ribosomal subunit	YHR170W
GO:0000785	0.00177591	1/224	NA	NA	chromatin	YMR043W
GO:0016469	0.000645786	1/224	NA	NA	proton-transporting two-sector ATPase complex	YPL078C
GO:0005618	0.00306748	1/224	NA	NA	cell wall	YLR120C
GO:0045263	0.00048434	1/224	NA	NA	proton-transporting ATP synthase complex, coupling factor F(o)	YPL078C
GO:0030529	0.0201808	1/224	NA	NA	ribonucleoprotein complex	YHR170W
GO:0005830	0.00791088	1/224	NA	NA	cytosolic ribosome (sensu Eukaryota)	YHR170W
GO:0042175	0.00581208	1/224	NA	NA	nuclear envelope-endoplasmic reticulum network	YBR170C
GO:0016023	0.0045205	1/224	NA	NA	cytoplasmic membrane-bound vesicle	YOL158C
GO:0005856	0.00887956	1/224	NA	NA	cytoskeleton	YOR239W
GO:0005694	0.00952535	1/224	NA	NA	chromosome	YMR043W
GO:0009277	0.00306748	1/224	NA	NA	cell wall (sensu Fungi)	YLR120C
GO:0005884	0.000161447	1/224	NA	NA	actin filament	YOR239W
GO:0005768	0.00274459	1/224	NA	NA	endosome	YOL158C
GO:0045265	0.000322893	1/224	NA	NA	proton-transporting ATP synthase, stator stalk	YPL078C
GO:0005635	0.0045205	1/224	NA	NA	nuclear membrane	YGL092W
GO:0046930	0.00306748	1/224	NA	NA	pore complex	YGL092W
GO:0015629	0.0048434	1/224	NA	NA	actin cytoskeleton	YOR239W
GO:0045255	0.000645786	1/224	NA	NA	hydrogen-translocating F-type ATPase complex	YPL078C
GO:0000324	0.00387472	1/224	NA	NA	vacuole (sensu Fungi)	YOR087W
GO:0005774	0.00322893	1/224	NA	NA	vacuolar membrane	YLR093C
GO:0000228	0.00678076	1/224	NA	NA	nuclear chromosome	YMR043W
Total number of genes: 6194
Total number of Study genes: 224
Total number of Study gene GMRG terms (non-singletons): 67 (64)
Genes with GMRG information: 49
Genes with no GMRG information: 175
These are:	YAL053W	YAR035W	YBL008W	YBL017C	YBL030C	YBL033C	YBL043W	YBL095W	YBR012C	YBR039W	YBR046C	YBR047W	YBR050C	YBR093C	YBR149W	YBR177C	YBR295W	YCR005C	YCR013C	YEL020C	YER018C	YER040W	YER065C	YER067W	YHR050W	YHR054C	YHR056C	YHR080C	YHR137W	YHR140W	YHR160C	YHR202W	YIL057C	YIL060W	YIL064W	YIL094C	YIL155C	YIL160C	YIL163C	YIR015W	YIR034C	YKL016C	YKL026C	YKL087C	YKL109W	YKL137W	YKL187C	YKR003W	YKR012C
[truncated: 126 more columns]

## Sheet: S_cerevisiae.hBP
Biological enrichment analysis in yeast genes performed by GeneMerge using the complete-level GO Biological Process annotations
Treatment:	S_cerevisiae.hBP.7513
GMRG_Term	Pop_frac	Study_frac	Raw_es	e-score	Description	Contributing_genes
GO:0006631	0.00177591	7/224	2.15125e-08	5.74385e-06	fatty acid metabolism	YKR009C	YDR036C	YGL205W	YJR019C	YNL202W	YOR180C	YOR363C
GO:0019395	0.000807233	5/224	5.92333e-08	1.58153e-05	fatty acid oxidation	YKR009C	YDR036C	YGL205W	YJR019C	YOR180C
GO:0019752	0.0093639	12/224	7.62523e-07	0.000203594	carboxylic acid metabolism	YAL062W	YKR009C	YDR036C	YGL205W	YJR019C	YML042W	YNL202W	YNR050C	YOL058W	YOR180C	YOR363C	YPL276W
GO:0006082	0.0093639	12/224	7.62523e-07	0.000203594	organic acid metabolism	YAL062W	YKR009C	YDR036C	YGL205W	YJR019C	YML042W	YNL202W	YNR050C	YOL058W	YOR180C	YOR363C	YPL276W
GO:0006635	0.000645786	4/224	1.66661e-06	0.000444985	fatty acid beta-oxidation	YKR009C	YDR036C	YGL205W	YOR180C
GO:0007031	0.0024217	6/224	7.96524e-06	0.00212672	peroxisome organization and biogenesis	YKL197C	YDR244W	YLR191W	YNL329C	YOL044W	YOR363C
GO:0006629	0.0101711	9/224	0.000388446	0.103715	lipid metabolism	YER015W	YKR009C	YKR067W	YDR036C	YGL205W	YJR019C	YNL202W	YOR180C	YOR363C
GO:0045041	0.000322893	2/224	0.00130221	0.34769	protein import into mitochondrial intermembrane space	YER017C	YMR089C
GO:0044255	0.00984824	8/224	0.00145315	0.38799	cellular lipid metabolism	YKR009C	YKR067W	YDR036C	YGL205W	YJR019C	YNL202W	YOR180C	YOR363C
GO:0016485	0.00129157	3/224	0.00228385	0.609787	protein processing	YER017C	YLR120C	YMR089C
GO:0006625	0.00129157	3/224	0.00228385	0.609787	protein targeting to peroxisome	YDR244W	YLR191W	YOL044W
GO:0006812	0.00274459	4/224	0.00273315	0.729752	cation transport	YNR002C	YOL027C	YOL158C	YPL078C
GO:0006066	0.00887956	2/224	0.59715	1	alcohol metabolism	YDL085W	YJL153C
GO:0044237	0.122538	30/224	0.327995	1	cellular metabolism	YAL062W	YBR170C	YER015W	YER017C	YHR170W	YKL054C	YKR009C	YKR067W	YDL085W	YDR036C	YDR259C	YGL092W	YGL205W	YGL208W	YJL153C	YJR019C	YLL019C	YLR120C	YML042W	YMR043W	YMR089C		YMR104C	YMR267W	YNL202W	YNR050C	YOL058W	YOR180C	YOR363C	YPL078C	YPL276W
GO:0008152	0.124475	31/224	0.288949	1	metabolism	YAL062W	YBR170C	YER015W	YER017C	YHR170W	YKL054C	YKR009C	YKR067W	YDL085W	YDR036C	YDR259C	YGL092W	YGL205W	YGL208W	YJL153C	YJR019C	YLL019C	YLR120C	YML042W	YMR043W	YMR089C		YMR104C	YMR267W	YNL202W	YNR002C	YNR050C	YOL058W	YOR180C	YOR363C	YPL078C	YPL276W
GO:0045941	0.00322893	2/224	0.161896	1	positive regulation of transcription	YDR259C	YOR363C
GO:0006091	0.00871811	3/224	0.310195	1	generation of precursor metabolites and energy	YDL085W	YMR267W	YPL078C
GO:0006611	0.00274459	2/224	0.12416	1	protein export from nucleus	YHR170W	YGL092W
GO:0006810	0.037617	16/224	0.00993176	1	transport	YER017C	YHR170W	YKL188C	YDR036C	YDR244W	YGL092W	YJR095W	YLR093C	YLR191W	YMR089C	YNR002C	YOL027C	YOL044W	YOL158C	YOR370C	YPL078C
GO:0030163	0.00984824	4/224	0.178077	1	protein catabolism	YBR170C	YER017C	YKL054C	YMR089C
GO:0044260	0.0558605	11/224	0.715466	1	cellular macromolecule metabolism	YBR170C	YER015W	YER017C	YHR170W	YKL054C	YGL208W	YJL153C	YLL019C	YLR120C	YMR089C	YMR104C
GO:0006913	0.00581208	2/224	0.376085	1	nucleocytoplasmic transport	YHR170W	YGL092W
GO:0016310	0.00710365	4/224	0.0733393	1	phosphorylation	YGL208W	YLL019C	YMR104C	YPL078C
GO:0030001	0.00145302	2/224	0.039637	1	metal ion transport	YOL027C	YOL158C
GO:0006139	0.0556991	6/224	0.98807	1	nucleobase, nucleoside, nucleotide and nucleic acid metabolism	YDL085W	YDR259C	YGL092W	YMR043W	YOR363C	YPL078C
GO:0044248	0.0167904	6/224	0.173765	1	cellular catabolism	YBR170C	YER017C	YKL054C	YMR089C	YNL202W	YPL276W
GO:0009308	0.00774943	4/224	0.0942427	1	amine metabolism	YAL062W	YML042W	YNR050C	YOL058W
GO:0006767	0.00177591	2/224	0.0577597	1	water-soluble vitamin metabolism	YDL085W	YML042W
GO:0006950	0.0196965	2/224	0.939402	1	response to stress	YKL054C	YGL208W
GO:0030435	0.0045205	2/224	0.268898	1	sporulation	YNL202W	YNL204C
GO:0006996	0.0427833	10/224	0.491965	1	organelle organization and biogenesis	YHR170W	YKL054C	YKL197C	YDR244W	YLR191W	YNL329C	YOL027C	YOL044W	YOR239W	YOR363C
GO:0017038	0.00468195	4/224	0.0194413	1	protein import	YER017C	YGL092W	YLR191W	YMR089C
GO:0051168	0.0048434	2/224	0.29603	1	nuclear export	YHR170W	YGL092W
GO:0009058	0.0324508	5/224	0.859302	1	biosynthesis	YAL062W	YER015W	YNR050C	YOL058W	YPL078C
GO:0006796	0.00887956	4/224	0.136669	1	phosphate metabolism	YGL208W	YLL019C	YMR104C	YPL078C
GO:0006519	0.0069422	4/224	0.0685253	1	amino acid and derivative metabolism	YAL062W	YML042W	YNR050C	YOL058W
GO:0050791	0.0179206	3/224	0.771972	1	regulation of physiological process	YDR259C	YMR043W	YOR363C
GO:0007165	0.00661931	2/224	0.439873	1	signal transduction	YGL208W	YOR360C
GO:0006520	0.00645786	3/224	0.174818	1	amino acid metabolism	YAL062W	YNR050C	YOL058W
GO:0009893	0.00339038	2/224	0.174898	1	positive regulation of metabolism	YDR259C	YOR363C
GO:0006351	0.016629	2/224	0.892513	1	transcription, DNA-dependent	YDR259C	YMR043W
GO:0016043	0.0495641	11/224	0.557956	1	cell organization and biogenesis	YHR170W	YKL054C	YKL197C	YDR244W	YGL092W	YLR191W	YNL329C	YOL027C	YOL044W	YOR239W	YOR363C
GO:0044257	0.00855667	4/224	0.123844	1	cellular protein catabolism	YBR170C	YER017C	YKL054C	YMR089C
GO:0000004	0.00920245	3/224	0.340233	1	biological process unknown	YBR125C	YBR222C	YDR505C
GO:0042592	0.00613497	2/224	0.401995	1	homeostasis	YOL027C	YOR087W
GO:0030154	0.00468195	2/224	0.282475	1	cell differentiation	YNL202W	YNL204C
GO:0006468	0.00516629	3/224	0.107573	1	protein amino acid phosphorylation	YGL208W	YLL019C	YMR104C
GO:0006886	0.0124314	8/224	0.00633495	1	intracellular protein transport	YER017C	YHR170W	YDR244W	YGL092W	YLR191W	YMR089C	YOL044W	YOR370C
GO:0009064	0.0024217	2/224	0.100409	1	glutamine family amino acid metabolism	YAL062W	YOL058W
GO:0006355	0.0113013	2/224	0.726497	1	regulation of transcription, DNA-dependent	YDR259C	YMR043W
GO:0019941	0.00710365	2/224	0.47641	1	modification-dependent protein catabolism	YBR170C	YKL054C
GO:0044249	0.0324508	5/224	0.859302	1	cellular biosynthesis	YAL062W	YER015W	YNR050C	YOL058W	YPL078C
GO:0006366	0.010494	2/224	0.687801	1	transcription from RNA polymerase II promoter	YDR259C	YMR043W
GO:0009309	0.00339038	3/224	0.0383838	1	amine biosynthesis	YAL062W	YNR050C	YOL058W
GO:0009056	0.018082	6/224	0.218533	1	catabolism	YBR170C	YER017C	YKL054C	YMR089C	YNL202W	YPL276W
GO:0006518	0.00048434	2/224	0.00381325	1	peptide metabolism	YER017C	YMR089C
GO:0051169	0.00581208	2/224	0.376085	1	nuclear transport	YHR170W	YGL092W
GO:0015031	0.0124314	8/224	0.00633495	1	protein transport	YER017C	YHR170W	YDR244W	YGL092W	YLR191W	YMR089C	YOL044W	YOR370C
GO:0009084	0.00113013	2/224	0.0242483	1	glutamine family amino acid biosynthesis	YAL062W	YOL058W
GO:0019538	0.0500484	10/224	0.692106	1	protein metabolism	YBR170C	YER015W	YER017C	YHR170W	YKL054C	YGL208W	YLL019C	YLR120C	YMR089C	YMR104C
GO:0043170	0.0602196	11/224	0.801041	1	macromolecule metabolism	YBR170C	YER015W	YER017C	YHR170W	YKL054C	YGL208W	YJL153C	YLL019C	YLR120C	YMR089C	YMR104C
GO:0008104	0.0134001	8/224	0.00987544	1	protein localization	YER017C	YHR170W	YDR244W	YGL092W	YLR191W	YMR089C	YOL044W	YOR370C
GO:0043285	0.0100097	4/224	0.185358	1	biopolymer catabolism	YBR170C	YER017C	YKL054C	YMR089C
GO:0006732	0.00355182	2/224	0.188058	1	coenzyme metabolism	YDL085W	YPL078C
GO:0006464	0.0179206	7/224	0.106393	1	protein modification	YER015W	YER017C	YGL208W	YLL019C	YLR120C	YMR089C	YMR104C
GO:0046907	0.022764	8/224	0.137672	1	intracellular transport	YER017C	YHR170W	YDR244W	YGL092W	YLR191W	YMR089C	YOL044W	YOR370C
GO:0044267	0.0487569	10/224	0.660108	1	cellular protein metabolism	YBR170C	YER015W	YER017C	YHR170W	YKL054C	YGL208W	YLL019C	YLR120C	YMR089C	YMR104C
GO:0007582	0.173716	45/224	0.15767	1	physiological process	YAL062W	YBR170C	YER015W	YER017C	YHR170W	YKL054C	YKL188C	YKL197C	YKR009C	YKR067W	YDL085W	YDR036C	YDR244W	YDR259C	YGL092W	YGL205W	YGL208W	YJL153C	YJR019C	YJR095W	YLL019C		YLR093C	YLR120C	YLR191W	YML042W	YMR043W	YMR089C	YMR104C	YMR267W	YNL202W	YNL204C	YNL329C	YNR002C	YNR050C	YOL027C	YOL044W	YOL058W	YOL158C	YOR087W	YOR180C	YOR239W	YOR363C	YOR370C
GO:0006626	0.00193736	2/224	0.0676998	1	protein targeting to mitochondrion	YER017C	YMR089C
GO:0007275	0.0209881	3/224	0.855612	1	development	YGL208W	YNL202W	YNL204C
GO:0006350	0.0182435	3/224	0.782338	1	transcription	YDR259C	YMR043W	YOR363C
GO:0045449	0.0121085	3/224	0.513615	1	regulation of transcription	YDR259C	YMR043W	YOR363C
GO:0006461	0.00548918	3/224	0.123301	1	protein complex assembly	YER017C	YHR170W	YMR089C
GO:0008652	0.00306748	3/224	0.0294769	1	amino acid biosynthesis	YAL062W	YNR050C	YOL058W
GO:0050875	0.169357	45/224	0.118118	1	cellular physiological process	YAL062W	YBR170C	YER015W	YER017C	YHR170W	YKL054C	YKL188C	YKL197C	YKR009C	YKR067W	YDL085W	YDR036C	YDR244W	YDR259C	YGL092W	YGL205W	YGL208W	YJL153C	YJR019C	YJR095W	YLL019C		YLR093C	YLR120C	YLR191W	YML042W	YMR043W	YMR089C	YMR104C	YMR267W	YNL202W	YNL204C	YNL329C	YNR002C	YNR050C	YOL027C	YOL044W	YOL058W	YOL158C	YOR087W	YOR180C	YOR239W	YOR363C	YOR370C
GO:0043283	0.0505328	6/224	0.97402	1	biopolymer metabolism	YBR170C	YER017C	YKL054C	YGL092W	YMR043W	YMR089C
GO:0016192	0.0138844	2/224	0.824071	1	vesicle-mediated transport	YDR036C	YLR093C
GO:0044238	0.113497	28/224	0.320626	1	primary metabolism	YAL062W	YBR170C	YER015W	YER017C	YHR170W	YKL054C	YKR009C	YKR067W	YDL085W	YDR036C	YDR259C	YGL092W	YGL205W	YGL208W	YJL153C	YJR019C	YLL019C	YLR120C	YML042W	YMR043W	YMR089C		YMR104C	YNL202W	YNR050C	YOL058W	YOR180C	YOR363C	YPL078C
GO:0045184	0.0124314	8/224	0.00633495	1	establishment of protein localization	YER017C	YHR170W	YDR244W	YGL092W	YLR191W	YMR089C	YOL044W	YOR370C
GO:0006873	0.00500484	2/224	0.309547	1	cell ion homeostasis	YOL027C	YOR087W
GO:0006793	0.00887956	4/224	0.136669	1	phosphorus metabolism	YGL208W	YLL019C	YMR104C	YPL078C
GO:0006811	0.00355182	4/224	0.0072905	1	ion transport	YNR002C	YOL027C	YOL158C	YPL078C
GO:0051179	0.0390701	16/224	0.0139357	1	localization	YER017C	YHR170W	YKL188C	YDR036C	YDR244W	YGL092W	YJR095W	YLR093C	YLR191W	YMR089C	YNR002C	YOL027C	YOL044W	YOL158C	YOR370C	YPL078C
GO:0015672	0.000807233	2/224	0.0121131	1	monovalent inorganic cation transport	YOL027C	YPL078C
GO:0006465	0.00048434	2/224	0.00381325	1	signal peptide processing	YER017C	YMR089C
GO:0009117	0.00258314	2/224	0.112119	1	nucleotide metabolism	YDL085W	YPL078C
GO:0051234	0.037617	16/224	0.00993176	1	establishment of localization	YER017C	YHR170W	YKL188C	YDR036C	YDR244W	YGL092W	YJR095W	YLR093C	YLR191W	YMR089C	YNR002C	YOL027C	YOL044W	YOL158C	YOR370C	YPL078C
GO:0006605	0.0116242	7/224	0.0147549	1	protein targeting	YER017C	YHR170W	YDR244W	YGL092W	YLR191W	YMR089C	YOL044W
GO:0007154	0.00758799	2/224	0.511469	1	cell communication	YGL208W	YOR360C
GO:0050801	0.00500484	2/224	0.309547	1	ion homeostasis	YOL027C	YOR087W
GO:0019725	0.00613497	2/224	0.401995	1	cell homeostasis	YOL027C	YOR087W
GO:0006511	0.00710365	2/224	0.47641	1	ubiquitin-dependent protein catabolism	YBR170C	YKL054C
GO:0051186	0.00532774	2/224	0.336411	1	cofactor metabolism	YDL085W	YPL078C
GO:0050789	0.0193736	3/224	0.815606	1	regulation of biological process	YDR259C	YMR043W	YOR363C
GO:0015980	0.00791088	2/224	0.533974	1	energy derivation by oxidation of organic compounds	YDL085W	YMR267W
GO:0019222	0.0156603	3/224	0.687902	1	regulation of metabolism	YDR259C	YMR043W	YOR363C
GO:0043119	0.00371327	2/224	0.201349	1	positive regulation of physiological process	YDR259C	YOR363C
GO:0019219	0.0125928	3/224	0.540275	1	regulation of nucleobase, nucleoside, nucleotide and nucleic acid metabolism	YDR259C	YMR043W	YOR363C
GO:0030003	0.0045205	2/224	0.268898	1	cation homeostasis	YOL027C	YOR087W
GO:0050896	0.0250242	2/224	0.978534	1	response to stimulus	YKL054C	YGL208W
GO:0006766	0.00177591	2/224	0.0577597	1	vitamin metabolism	YDL085W	YML042W
GO:0006508	0.00855667	4/224	0.123844	1	proteolysis	YBR170C	YER017C	YKL054C	YMR089C
GO:0009987	0.170326	46/224	0.0938015	1	cellular process	YAL062W	YBR170C	YER015W	YER017C	YHR170W	YKL054C	YKL188C	YKL197C	YKR009C	YKR067W	YDL085W	YDR036C	YDR244W	YDR259C	YGL092W	YGL205W	YGL208W	YJL153C	YJR019C	YJR095W	YLL019C		YLR093C	YLR120C	YLR191W	YML042W	YMR043W	YMR089C	YMR104C	YMR267W	YNL202W	YNL204C	YNL329C	YNR002C	YNR050C	YOL027C	YOL044W	YOL058W	YOL158C	YOR087W	YOR180C	YOR239W	YOR360C	YOR363C
GO:0044265	0.0132386	4/224	0.344748	1	cellular macromolecule catabolism	YBR170C	YER017C	YKL054C	YMR089C
GO:0006357	0.00710365	2/224	0.47641	1	regulation of transcription from RNA polymerase II promoter	YDR259C	YMR043W
GO:0006807	0.00226025	2/224	0.0890728	1	nitrogen compound metabolism	YNR002C	YOL058W
GO:0048518	0.00371327	2/224	0.201349	1	positive regulation of biological process	YDR259C	YOR363C
GO:0009057	0.0145302	4/224	0.411035	1	macromolecule catabolism	YBR170C	YER017C	YKL054C	YMR089C
GO:0045935	0.00322893	2/224	0.161896	1	positive regulation of nucleobase, nucleoside, nucleotide and nucleic acid metabolism	YDR259C	YOR363C
GO:0050658	0.00403616	1/224	NA	NA	RNA transport	YGL092W
GO:0051029	0.00177591	1/224	NA	NA	rRNA transport	YGL092W
GO:0006020	0.00048434	1/224	NA	NA	myo-inositol metabolism	YJL153C
GO:0030004	0.000968679	1/224	NA	NA	monovalent inorganic cation homeostasis	YOL027C
GO:0019740	0.000968679	1/224	NA	NA	nitrogen utilization	YNR002C
GO:0008610	0.00565063	1/224	NA	NA	lipid biosynthesis	YKR067W
GO:0006499	0.000322893	1/224	NA	NA	N-terminal protein myristoylation	YER015W
GO:0009108	0.00145302	1/224	NA	NA	coenzyme biosynthesis	YPL078C
GO:0001302	0.00145302	1/224	NA	NA	replicative cell aging	YGL208W
GO:0006606	0.00290604	1/224	NA	NA	protein import into nucleus	YGL092W
GO:0006396	0.0130772	1/224	NA	NA	RNA processing	YGL092W
GO:0019794	0.00048434	1/224	NA	NA	nonprotein amino acid metabolism	YOL058W
GO:0009206	0.000807233	1/224	NA	NA	purine ribonucleoside triphosphate biosynthesis	YPL078C
GO:0006537	0.000322893	1/224	NA	NA	glutamate biosynthesis	YAL062W
GO:0006525	0.000968679	1/224	NA	NA	arginine metabolism	YOL058W
GO:0006754	0.000645786	1/224	NA	NA	ATP biosynthesis	YPL078C
GO:0019932	0.000968679	1/224	NA	NA	second-messenger-mediated signaling	YOR360C
GO:0005975	0.00871811	1/224	NA	NA	carbohydrate metabolism	YJL153C
GO:0015891	0.00048434	1/224	NA	NA	siderophore transport	YOL158C
GO:0019674	0.000645786	1/224	NA	NA	NAD metabolism	YDL085W
GO:0006608	0.00177591	1/224	NA	NA	snRNP protein import into nucleus	YGL092W
GO:0008033	0.00129157	1/224	NA	NA	tRNA processing	YGL092W
GO:0015986	0.000645786	1/224	NA	NA	ATP synthesis coupled proton transport	YPL078C
GO:0007046	0.0069422	1/224	NA	NA	ribosome biogenesis	YHR170W
GO:0009267	0.000968679	1/224	NA	NA	cellular response to starvation	YGL208W
GO:0016265	0.00274459	1/224	NA	NA	death	YGL208W
GO:0009259	0.00113013	1/224	NA	NA	ribonucleotide metabolism	YPL078C
GO:0006259	0.022764	1/224	NA	NA	DNA metabolism	YMR043W
GO:0051028	0.00387472	1/224	NA	NA	mRNA transport	YGL092W
GO:0015674	0.00129157	1/224	NA	NA	di-, tri-valent inorganic cation transport	YOL158C
GO:0007242	0.00403616	1/224	NA	NA	intracellular signaling cascade	YOR360C
GO:0006067	0.000645786	1/224	NA	NA	ethanol metabolism	YDL085W
GO:0006403	0.0048434	1/224	NA	NA	RNA localization	YGL092W
GO:0042149	0.000161447	1/224	NA	NA	cellular response to glucose starvation	YGL208W
GO:0009141	0.000968679	1/224	NA	NA	nucleoside triphosphate metabolism	YPL078C
GO:0015849	0.00209881	1/224	NA	NA	organic acid transport	YJR095W
GO:0006974	0.0101711	1/224	NA	NA	response to DNA damage stimulus	YKL054C
GO:0006163	0.00161447	1/224	NA	NA	purine nucleotide metabolism	YPL078C
GO:0000394	0.000645786	1/224	NA	NA	RNA splicing, via endonucleolytic cleavage and ligation	YGL092W
GO:0006409	0.00161447	1/224	NA	NA	tRNA export from nucleus	YGL092W
GO:0042257	0.00193736	1/224	NA	NA	ribosomal subunit assembly	YHR170W
GO:0009260	0.000968679	1/224	NA	NA	ribonucleotide biosynthesis	YPL078C
GO:0006835	0.000161447	1/224	NA	NA	dicarboxylic acid transport	YJR095W
GO:0043161	0.00290604	1/224	NA	NA	proteasomal ubiquitin-dependent protein catabolism	YBR170C
GO:0006644	0.00339038	1/224	NA	NA	phospholipid metabolism	YKR067W
GO:0042183	0.000161447	1/224	NA	NA	formate catabolism	YPL276W
GO:0040007	0.00532774	1/224	NA	NA	growth	YGL208W
GO:0019318	0.00468195	1/224	NA	NA	hexose metabolism	YJL153C
GO:0051188	0.00226025	1/224	NA	NA	cofactor biosynthesis	YPL078C
GO:0006607	0.00177591	1/224	NA	NA	NLS-bearing substrate import into nucleus	YGL092W
GO:0006408	0.00177591	1/224	NA	NA	snRNA export from nucleus	YGL092W
GO:0007001	0.0114627	1/224	NA	NA	chromosome organization and biogenesis (sensu Eukaryota)	YKL054C
GO:0008654	0.00258314	1/224	NA	NA	phospholipid biosynthesis	YKR067W
GO:0018319	0.000322893	1/224	NA	NA	protein amino acid myristoylation	YER015W
GO:0030447	0.00306748	1/224	NA	NA	filamentous growth	YGL208W
GO:0009085	0.000322893	1/224	NA	NA	lysine biosynthesis	YNR050C
GO:0000027	0.00145302	1/224	NA	NA	ribosomal large subunit assembly and maintenance	YHR170W
GO:0019933	0.000161447	1/224	NA	NA	cAMP-mediated signaling	YOR360C
GO:0007005	0.00516629	1/224	NA	NA	mitochondrion organization and biogenesis	YOL027C
GO:0045944	0.00226025	1/224	NA	NA	positive regulation of transcription from RNA polymerase II promoter	YDR259C
GO:0006515	0.00161447	1/224	NA	NA	misfolded or incompletely synthesized protein catabolism	YBR170C
GO:0018377	0.000322893	1/224	NA	NA	protein myristoylation	YER015W
GO:0019878	0.000322893	1/224	NA	NA	lysine biosynthesis via aminoadipic acid	YNR050C
GO:0006733	0.00145302	1/224	NA	NA	oxidoreduction coenzyme metabolism	YDL085W
GO:0015985	0.000645786	1/224	NA	NA	energy coupled proton transport, down electrochemical gradient	YPL078C
GO:0009199	0.000807233	1/224	NA	NA	ribonucleoside triphosphate metabolism	YPL078C
GO:0006407	0.00177591	1/224	NA	NA	rRNA export from nucleus	YGL092W
GO:0000052	0.000161447	1/224	NA	NA	citrulline metabolism	YOL058W
GO:0015685	0.000161447	1/224	NA	NA	ferric-enterobactin transport	YOL158C
GO:0009165	0.00161447	1/224	NA	NA	nucleotide biosynthesis	YPL078C
GO:0009142	0.000968679	1/224	NA	NA	nucleoside triphosphate biosynthesis	YPL078C
GO:0016558	0.000322893	1/224	NA	NA	protein import into peroxisome matrix	YLR191W
GO:0015908	0.000161447	1/224	NA	NA	fatty acid transport	YKL188C
GO:0006575	0.000645786	1/224	NA	NA	amino acid derivative metabolism	YML042W
GO:0005996	0.0048434	1/224	NA	NA	monosaccharide metabolism	YJL153C
GO:0009059	0.0250242	1/224	NA	NA	macromolecule biosynthesis	YER015W
GO:0046467	0.00339038	1/224	NA	NA	membrane lipid biosynthesis	YKR067W
GO:0046034	0.000645786	1/224	NA	NA	ATP metabolism	YPL078C
GO:0015892	0.00048434	1/224	NA	NA	iron-siderophore transport	YOL158C
GO:0006818	0.000645786	1/224	NA	NA	hydrogen transport	YPL078C
GO:0015992	0.000645786	1/224	NA	NA	proton transport	YPL078C
GO:0015942	0.000161447	1/224	NA	NA	formate metabolism	YPL276W
GO:0000051	0.000968679	1/224	NA	NA	urea cycle intermediate metabolism	YOL058W
GO:0006399	0.00387472	1/224	NA	NA	tRNA metabolism	YGL092W
GO:0044271	0.000645786	1/224	NA	NA	nitrogen compound biosynthesis	YOL058W
GO:0051170	0.00290604	1/224	NA	NA	nuclear import	YGL092W
GO:0008219	0.00258314	1/224	NA	NA	cell death	YGL208W
GO:0009152	0.000968679	1/224	NA	NA	purine ribonucleotide biosynthesis	YPL078C
GO:0009060	0.00258314	1/224	NA	NA	aerobic respiration	YMR267W
GO:0042594	0.000968679	1/224	NA	NA	response to starvation	YGL208W
GO:0030437	0.00387472	1/224	NA	NA	sporulation (sensu Fungi)	YNL202W
GO:0019362	0.000807233	1/224	NA	NA	pyridine nucleotide metabolism	YDL085W
GO:0006752	0.000807233	1/224	NA	NA	group transfer coenzyme metabolism	YPL078C
GO:0007028	0.00791088	1/224	NA	NA	cytoplasm organization and biogenesis	YHR170W
GO:0042157	0.00209881	1/224	NA	NA	lipoprotein metabolism	YER015W
GO:0009605	0.00984824	1/224	NA	NA	response to external stimulus	YGL208W
GO:0000041	0.00113013	1/224	NA	NA	transition metal ion transport	YOL158C
GO:0030036	0.00516629	1/224	NA	NA	actin cytoskeleton organization and biogenesis	YOR239W
GO:0044262	0.00823377	1/224	NA	NA	cellular carbohydrate metabolism	YJL153C
GO:0015931	0.00435906	1/224	NA	NA	nucleobase, nucleoside, nucleotide and nucleic acid transport	YGL092W
GO:0009719	0.010494	1/224	NA	NA	response to endogenous stimulus	YKL054C
GO:0009145	0.000807233	1/224	NA	NA	purine nucleoside triphosphate biosynthesis	YPL078C
GO:0051031	0.00161447	1/224	NA	NA	tRNA transport	YGL092W
GO:0006869	0.000807233	1/224	NA	NA	lipid transport	YKL188C
GO:0006116	0.000322893	1/224	NA	NA	NADH oxidation	YDL085W
GO:0015696	0.00048434	1/224	NA	NA	ammonium transport	YNR002C
GO:0045893	0.00274459	1/224	NA	NA	positive regulation of transcription, DNA-dependent	YDR259C
GO:0042254	0.00791088	1/224	NA	NA	ribosome biogenesis and assembly	YHR170W
GO:0009205	0.000807233	1/224	NA	NA	purine ribonucleoside triphosphate metabolism	YPL078C
GO:0046942	0.00209881	1/224	NA	NA	carboxylic acid transport	YJR095W
GO:0046395	0.000161447	1/224	NA	NA	carboxylic acid catabolism	YNL202W
GO:0019660	0.000322893	1/224	NA	NA	glycolytic fermentation	YDL085W
GO:0007569	0.00193736	1/224	NA	NA	cell aging	YGL208W
GO:0006906	0.00113013	1/224	NA	NA	vesicle fusion	YLR093C
GO:0006497	0.00209881	1/224	NA	NA	protein lipidation	YER015W
GO:0006164	0.00129157	1/224	NA	NA	purine nucleotide biosynthesis	YPL078C
GO:0009062	0.000161447	1/224	NA	NA	fatty acid catabolism	YNL202W
GO:0009201	0.000807233	1/224	NA	NA	ribonucleoside triphosphate biosynthesis	YPL078C
GO:0006260	0.00548918	1/224	NA	NA	DNA replication	YMR043W
GO:0009066	0.00193736	1/224	NA	NA	aspartate family amino acid metabolism	YNR050C
GO:0051236	0.00403616	1/224	NA	NA	establishment of RNA localization	YGL092W
GO:0006576	0.000645786	1/224	NA	NA	biogenic amine metabolism	YML042W
GO:0007010	0.0135615	1/224	NA	NA	cytoskeleton organization and biogenesis	YOR239W
GO:0008380	0.0048434	1/224	NA	NA	RNA splicing	YGL092W
GO:0009067	0.000645786	1/224	NA	NA	aspartate family amino acid biosynthesis	YNR050C
GO:0016042	0.000161447	1/224	NA	NA	lipid catabolism	YNL202W
GO:0006405	0.00403616	1/224	NA	NA	RNA export from nucleus	YGL092W
GO:0006553	0.000322893	1/224	NA	NA	lysine metabolism	YNR050C
GO:0030007	0.000322893	1/224	NA	NA	potassium ion homeostasis	YOL027C
GO:0042255	0.00193736	1/224	NA	NA	ribosome assembly	YHR170W
GO:0019655	0.000322893	1/224	NA	NA	ethanol fermentation	YDL085W
GO:0051276	0.011947	1/224	NA	NA	chromosome organization and biogenesis	YKL054C
GO:0030029	0.00565063	1/224	NA	NA	actin filament-based process	YOR239W
GO:0016054	0.000161447	1/224	NA	NA	organic acid catabolism	YNL202W
GO:0044242	0.000161447	1/224	NA	NA	cellular lipid catabolism	YNL202W
GO:0000723	0.00371327	1/224	NA	NA	telomere maintenance	YKL054C
GO:0006643	0.0045205	1/224	NA	NA	membrane lipid metabolism	YKR067W
GO:0000055	0.000322893	1/224	NA	NA	ribosomal large subunit export from nucleus	YHR170W
GO:0015741	0.000161447	1/224	NA	NA	fumarate transport	YJR095W
GO:0051030	0.00177591	1/224	NA	NA	snRNA transport	YGL092W
GO:0006609	0.00193736	1/224	NA	NA	mRNA-binding (hnRNP) protein import into nucleus	YGL092W
GO:0015695	0.00048434	1/224	NA	NA	organic cation transport	YNR002C
GO:0006813	0.000161447	1/224	NA	NA	potassium ion transport	YOL027C
GO:0030433	0.00145302	1/224	NA	NA	ER-associated protein catabolism	YBR170C
GO:0050657	0.00403616	1/224	NA	NA	nucleic acid transport	YGL092W
GO:0006753	0.000645786	1/224	NA	NA	nucleoside phosphate metabolism	YPL078C
GO:0006261	0.00387472	1/224	NA	NA	DNA-dependent DNA replication	YMR043W
GO:0006412	0.0214724	1/224	NA	NA	protein biosynthesis	YER015W
GO:0042158	0.00209881	1/224	NA	NA	lipoprotein biosynthesis	YER015W
GO:0006999	0.00193736	1/224	NA	NA	nuclear pore organization and biogenesis	YGL092W
GO:0015682	0.000161447	1/224	NA	NA	ferric iron transport	YOL158C
GO:0006119	0.00161447	1/224	NA	NA	oxidative phosphorylation	YPL078C
GO:0006610	0.00177591	1/224	NA	NA	ribosomal protein import into nucleus	YGL092W
GO:0016070	0.0182435	1/224	NA	NA	RNA metabolism	YGL092W
GO:0000054	0.000807233	1/224	NA	NA	ribosome export from nucleus	YHR170W
GO:0007568	0.00209881	1/224	NA	NA	aging	YGL208W
GO:0009437	0.000161447	1/224	NA	NA	carnitine metabolism	YML042W
GO:0006113	0.00113013	1/224	NA	NA	fermentation	YDL085W
GO:0006769	0.000807233	1/224	NA	NA	nicotinamide metabolism	YDL085W
GO:0006997	0.00306748	1/224	NA	NA	nuclear organization and biogenesis	YGL092W
GO:0006526	0.000645786	1/224	NA	NA	arginine biosynthesis	YOL058W
GO:0000053	0.000161447	1/224	NA	NA	argininosuccinate metabolism	YOL058W
GO:0006734	0.000322893	1/224	NA	NA	NADH metabolism	YDL085W
GO:0006826	0.000645786	1/224	NA	NA	iron ion transport	YOL158C
GO:0009991	0.00129157	1/224	NA	NA	response to extracellular stimulus	YGL208W
GO:0006270	0.000645786	1/224	NA	NA	DNA replication initiation	YMR043W
GO:0006730	0.000968679	1/224	NA	NA	one-carbon compound metabolism	YPL276W
GO:0006536	0.000645786	1/224	NA	NA	glutamate metabolism	YAL062W
GO:0009144	0.000807233	1/224	NA	NA	purine nucleoside triphosphate metabolism	YPL078C
GO:0019935	0.000161447	1/224	NA	NA	cyclic-nucleotide-mediated signaling	YOR360C
GO:0006406	0.00387472	1/224	NA	NA	mRNA export from nucleus	YGL092W
GO:0019754	0.000161447	1/224	NA	NA	one-carbon compound catabolism	YPL276W
GO:0006944	0.0024217	1/224	NA	NA	membrane fusion	YLR093C
GO:0006897	0.00258314	1/224	NA	NA	endocytosis	YDR036C
GO:0045333	0.00290604	1/224	NA	NA	cellular respiration	YMR267W
GO:0006388	0.000645786	1/224	NA	NA	tRNA splicing	YGL092W
GO:0006875	0.00355182	1/224	NA	NA	metal ion homeostasis	YOL027C
GO:0009150	0.00113013	1/224	NA	NA	purine ribonucleotide metabolism	YPL078C
GO:0015744	0.000161447	1/224	NA	NA	succinate transport	YJR095W
Total number of genes: 6194
Total number of Study genes: 224
Total number of Study gene GMRG terms (non-singletons): 288 (267)
Genes with GMRG information: 49
Genes with no GMRG information: 175
These are:	YAL053W	YAR035W	YBL008W	YBL017C	YBL030C	YBL033C	YBL043W	YBL095W	YBR012C	YBR039W	YBR046C	YBR047W	YBR050C	YBR093C	YBR149W	YBR177C	YBR295W	YCR005C	YCR013C	YEL020C	YER018C	YER040W	YER065C	YER067W	YHR050W	YHR054C	NOS1	YHR056C	YHR080C	YHR137W	YHR140W	YHR160C	YHR202W	YIL057C	YIL060W	YIL064W	YIL094C	YIL155C	YIL160C	YIL163C	YIR015W	YIR034C	YKL016C	YKL026C	YKL087C	YKL109W	YKL137W	YKL187C	YKR003W
[truncated: 126 more columns]
